# Supplementary material for: Water nanolayer facilitated solitary-wave-like blisters in MoS2 thin films
Source: Nat Commun. 2023 Jul 19;14:4324. doi: 10.1038/s41467-023-40020-7 (PMC10356837; doi:10.1038/s41467-023-40020-7)
Supplement: Supplementary file 6 — Source Data [file 41467_2023_40020_MOESM6_ESM.xlsx]

## Sheet: Figure 2g
Figure 2g
		Distance (μm)	Height (μm)
	Time A	-59.6093	-0.09375
		-58.9883	-0.09586
		-58.3674	-0.09586
		-57.7465	-0.09516
		-57.1255	-0.09797
		-56.5046	-0.10079
		-55.8836	-0.09727
		-55.2627	-0.09164
		-54.6417	-0.08882
		-54.0208	-0.08601
		-53.3998	-0.07826
		-52.7789	-0.07193
		-52.158	-0.08741
		-51.537	-0.10501
		-50.9161	-0.1029
		-50.2951	-0.09797
		-49.6742	-0.09797
		-49.0532	-0.09868
		-48.4323	-0.09938
		-47.8113	-0.09868
		-47.1904	-0.09305
		-46.5695	-0.08812
		-45.9485	-0.09164
		-45.3276	-0.09586
		-44.7066	-0.10431
		-44.0857	-0.11064
		-43.4648	-0.10642
		-42.8438	-0.10149
		-42.2229	-0.09868
		-41.6019	-0.09727
		-40.981	-0.1029
		-40.36	-0.10712
		-39.7391	-0.1022
		-39.1181	-0.09797
		-38.4972	-0.10923
		-37.8763	-0.11909
		-37.2553	-0.1205
		-36.6344	-0.11838
		-36.0134	-0.11557
		-35.3925	-0.11135
		-34.7715	-0.11698
		-34.1506	-0.1205
		-33.5297	-0.1219
		-32.9087	-0.11909
		-32.2878	-0.10079
		-31.6668	-0.07686
		-31.0459	-0.04448
		-30.4249	-0.00788
		-29.804	0.03083
		-29.1831	0.07447
		-28.5621	0.13712
		-27.9412	0.2068
		-27.3202	0.30675
		-26.6993	0.40881
		-26.0783	0.50101
		-25.4574	0.59885
		-24.8364	0.73188
		-24.2155	0.86772
		-23.5946	0.99723
		-22.9736	1.13308
		-22.3527	1.32101
		-21.7317	1.51457
		-21.1108	1.69195
		-20.4899	1.87565
		-19.8689	2.09244
		-19.248	2.31768
		-18.627	2.56825
		-18.0061	2.82235
		-17.3851	3.06307
		-16.7642	3.30449
		-16.1432	3.56422
		-15.5223	3.82746
		-14.9014	4.09352
		-14.2804	4.35676
		-13.6595	4.59678
		-13.0385	4.83187
		-12.4176	5.04514
		-11.7966	5.25207
		-11.1757	5.44212
		-10.5548	5.62582
		-9.93382	5.78842
		-9.31287	5.9496
		-8.69193	6.1143
		-8.07099	6.27478
		-7.45004	6.40289
		-6.8291	6.52677
		-6.20816	6.64924
		-5.58721	6.76819
		-4.96627	6.85406
		-4.34533	6.93289
		-3.72438	6.99131
		-3.10344	7.04833
		-2.4825	7.11379
		-1.86156	7.17291
		-1.24061	7.20036
		-0.61967	7.21444
		0.00127	7.17221
		0.62222	7.1166
		1.24316	7.0251
		1.8641	6.93289
		2.48505	6.85476
		3.10599	6.77523
		3.72693	6.67458
		4.34788	6.569
		4.96882	6.45849
		5.58976	6.34376
		6.21071	6.21707
		6.83165	6.08756
		7.45259	5.94749
		8.07354	5.80179
		8.69448	5.63145
		9.31542	5.45971
		9.93637	5.31472
		10.5573	5.16691
		11.1783	4.97757
		11.7992	4.78189
		12.4201	4.56933
		13.0411	4.35465
		13.662	4.12027
		14.283	3.88869
		14.9039	3.67683
		15.5249	3.46638
		16.1458	3.24607
		16.7667	3.02435
		17.3877	2.78645
		18.0086	2.54854
		18.6296	2.32049
		19.2505	2.09385
		19.8715	1.86369
		20.4924	1.63775
		21.1133	1.45193
		21.7343	1.27596
		22.3552	1.12041
		22.9762	0.96978
		23.5971	0.81916
		24.2181	0.67346
		24.839	0.54113
		25.4599	0.41444
		26.0809	0.31871
		26.7018	0.22862
		27.3228	0.14767
		27.9437	0.07447
		28.5647	0.03154
		29.1856	-0.00506
		29.8066	-0.03392
		30.4275	-0.06067
		31.0484	-0.09164
		31.6694	-0.1205
		32.2903	-0.13598
		32.9113	-0.14724
		33.5322	-0.14091
		34.1531	-0.13387
		34.7741	-0.13739
		35.395	-0.14091
		36.016	-0.12965
		36.6369	-0.11768
		37.2579	-0.12402
		37.8788	-0.13105
		38.4997	-0.13387
		39.1207	-0.13598
		39.7416	-0.13598
		40.3626	-0.13598
		40.9835	-0.13598
		41.6045	-0.13528
		42.2254	-0.1402
		42.8464	-0.14654
		43.4673	-0.14795
		44.0882	-0.14865
		44.7092	-0.14584
		45.3301	-0.14443
		45.9511	-0.15287
		46.572	-0.1585
		47.193	-0.14935
		47.8139	-0.14161
		48.4348	-0.15287
		49.0558	-0.16484
		49.6767	-0.16062
		50.2977	-0.15569
		50.9186	-0.16484
		51.5396	-0.17329
		52.1605	-0.17469
		52.7814	-0.17399
		53.4024	-0.16484
		54.0233	-0.15569
		54.6443	-0.16132
		55.2652	-0.16836
		55.8862	-0.1754
		56.5071	-0.18032
		57.1281	-0.18103
		57.749	-0.18032
		58.3699	-0.17469
		58.9909	-0.16977
		59.6118	-0.18103
	Time B	Distance (μm)	Height (μm)
		-59.7595	0.049
		-59.1392	0.0442
		-58.5189	0.03939
		-57.8986	0.03047
		-57.2784	0.02361
		-56.6581	0.02978
		-56.0378	0.03527
		-55.4175	0.0291
		-54.7973	0.02361
		-54.177	0.02704
		-53.5567	0.03184
		-52.9365	0.0339
		-52.3162	0.03596
		-51.6959	0.04008
		-51.0756	0.04351
		-50.4554	0.03802
		-49.8351	0.03253
		-49.2148	0.03253
		-48.5945	0.03253
		-47.9743	0.02498
		-47.354	0.01674
		-46.7337	0.014
		-46.1135	0.01331
		-45.4932	0.01468
		-44.8729	0.01606
		-44.2526	0.02429
		-43.6324	0.02978
		-43.0121	0.01606
		-42.3918	0.00301
		-41.7715	0.01262
		-41.1513	0.02498
		-40.531	0.02155
		-39.9107	0.01674
		-39.2905	0.00507
		-38.6702	-0.00522
		-38.0499	0.00233
		-37.4296	0.00919
		-36.8094	0.01056
		-36.1891	0.00164
		-35.5688	-0.00248
		-34.9485	-0.00385
		-34.3283	0.00645
		-33.708	0.02086
		-33.0877	0.05037
		-32.4675	0.08469
		-31.8472	0.11626
		-31.2269	0.14921
		-30.6066	0.1897
		-29.9864	0.23019
		-29.3661	0.27138
		-28.7458	0.31805
		-28.1256	0.3908
		-27.5053	0.47042
		-26.885	0.5816
		-26.2647	0.69759
		-25.6445	0.8081
		-25.0242	0.92203
		-24.4039	1.06136
		-23.7837	1.20823
		-23.1634	1.38257
		-22.5431	1.56445
		-21.9228	1.76829
		-21.3026	1.97351
		-20.6823	2.165
		-20.062	2.36061
		-19.4417	2.57955
		-18.8215	2.8081
		-18.2012	3.07372
		-17.5809	3.34757
		-16.9607	3.63721
		-16.3404	3.92959
		-15.7201	4.21991
		-15.0998	4.50818
		-14.4796	4.78477
		-13.8593	5.05519
		-13.239	5.31189
		-12.6187	5.56103
		-11.9985	5.76899
		-11.3782	5.97009
		-10.7579	6.16021
		-10.1377	6.34758
		-9.51738	6.51985
		-8.8971	6.68663
		-8.27683	6.84312
		-7.65656	6.99686
		-7.03629	7.15335
		-6.41601	7.30503
		-5.79574	7.42789
		-5.17547	7.54319
		-4.55519	7.63585
		-3.93492	7.72644
		-3.31465	7.80949
		-2.69438	7.88979
		-2.0741	7.96323
		-1.45383	8.02775
		-0.83356	8.04834
		-0.21329	8.05452
		0.40699	8.0003
		1.02726	7.93372
		1.64753	7.84038
		2.2678	7.74704
		2.88808	7.68458
		3.50835	7.62075
		4.12862	7.5178
		4.74889	7.40935
		5.36917	7.28856
		5.98944	7.16433
		6.60971	7.02637
		7.22998	6.88842
		7.85026	6.75733
		8.47053	6.62006
		9.0908	6.43749
		9.71107	6.24943
		10.3314	6.07373
		10.9516	5.89871
		11.5719	5.72163
		12.1922	5.55279
		12.8124	5.33865
		13.4327	5.12177
		14.053	4.92479
		14.6733	4.723
		15.2935	4.47729
		15.9138	4.2254
		16.5341	3.96391
		17.1544	3.7031
		17.7746	3.46974
		18.3949	3.23638
		19.0152	2.9742
		19.6354	2.71201
		20.2557	2.48346
		20.876	2.25903
		21.4962	2.03253
		22.1165	1.80741
		22.7368	1.5919
		23.3571	1.38325
		23.9773	1.22196
		24.5976	1.06685
		25.2179	0.90418
		25.8382	0.74838
		26.4584	0.62965
		27.0787	0.51846
		27.699	0.41825
		28.3193	0.32354
		28.9395	0.26039
		29.5598	0.20205
		30.1801	0.13136
		30.8003	0.06341
		31.4206	0.02361
		32.0409	-0.00797
		32.6612	-0.02169
		33.2814	-0.03062
		33.9017	-0.04022
		34.522	-0.04777
		35.1422	-0.04503
		35.7625	-0.04091
		36.3828	-0.03817
		37.0031	-0.03542
		37.6233	-0.04228
		38.2436	-0.04915
		38.8639	-0.05189
		39.4842	-0.05327
		40.1044	-0.04366
		40.7247	-0.03336
		41.345	-0.03473
		41.9652	-0.03748
		42.5855	-0.0416
		43.2058	-0.0464
		43.8261	-0.04915
		44.4463	-0.05121
		45.0666	-0.04846
		45.6869	-0.04366
		46.3072	-0.04228
		46.9274	-0.04091
		47.5477	-0.0464
		48.168	-0.05121
		48.7882	-0.0567
		49.4085	-0.06082
		50.0288	-0.06356
		50.6491	-0.06562
		51.2693	-0.05601
		51.8896	-0.04434
		52.5099	-0.04434
		53.1302	-0.04503
		53.7504	-0.04777
		54.3707	-0.05121
		54.991	-0.05601
		55.6112	-0.06082
		56.2315	-0.05876
		56.8518	-0.0567
		57.4721	-0.05532
		58.0923	-0.05395
		58.7126	-0.05395
		59.3329	-0.05395
		59.9532	-0.05876
		Distance (μm)	Height (μm)
	Time C	-59.6364	-0.03068
		-59.0151	-0.03134
		-58.3939	-0.02666
		-57.7727	-0.01997
		-57.1515	-0.01931
		-56.5303	-0.01997
		-55.9091	-0.02332
		-55.2878	-0.02666
		-54.6666	-0.02131
		-54.0454	-0.01663
		-53.4242	-0.01396
		-52.803	-0.01195
		-52.1818	-0.0173
		-51.5605	-0.02064
		-50.9393	-0.01997
		-50.3181	-0.01864
		-49.6969	-0.01931
		-49.0757	-0.01931
		-48.4545	-0.00794
		-47.8332	0.00276
		-47.212	-0.00192
		-46.5908	-0.00727
		-45.9696	-0.01195
		-45.3484	-0.01596
		-44.7272	-0.01663
		-44.1059	-0.01663
		-43.4847	-0.00927
		-42.8635	-0.00326
		-42.2423	-0.00994
		-41.6211	-0.0173
		-40.9999	-0.01462
		-40.3787	-0.01195
		-39.7574	-0.01061
		-39.1362	-0.00927
		-38.515	-0.01128
		-37.8938	-0.01195
		-37.2726	-0.01329
		-36.6514	-0.01061
		-36.0301	-0.00526
		-35.4089	0.00276
		-34.7877	0.02951
		-34.1665	0.05693
		-33.5453	0.07298
		-32.9241	0.0897
		-32.3028	0.12782
		-31.6816	0.17129
		-31.0604	0.23215
		-30.4392	0.29702
		-29.818	0.36992
		-29.1968	0.4475
		-28.5755	0.54581
		-27.9543	0.64746
		-27.3331	0.77452
		-26.7119	0.90627
		-26.0907	1.04805
		-25.4695	1.19518
		-24.8482	1.34766
		-24.227	1.50549
		-23.6058	1.69676
		-22.9846	1.89405
		-22.3634	2.10003
		-21.7422	2.31136
		-21.121	2.54944
		-20.4997	2.79555
		-19.8785	3.07643
		-19.2573	3.36534
		-18.6361	3.67231
		-18.0149	3.98128
		-17.3937	4.28156
		-16.7724	4.58384
		-16.1512	4.91622
		-15.53	5.24593
		-14.9088	5.53417
		-14.2876	5.81171
		-13.6663	6.05982
		-13.0451	6.29523
		-12.4239	6.48583
		-11.8027	6.67041
		-11.1815	6.85499
		-10.5603	7.04024
		-9.93905	7.22014
		-9.31784	7.3987
		-8.69662	7.56054
		-8.07541	7.71703
		-7.45419	7.87018
		-6.83297	8.01865
		-6.21176	8.14906
		-5.59054	8.27278
		-4.96932	8.37042
		-4.34811	8.46539
		-3.72689	8.56704
		-3.10568	8.66401
		-2.48446	8.74025
		-1.86324	8.80646
		-1.24203	8.83455
		-0.62081	8.84926
		0.00040578	8.80111
		0.62162	8.7436
		1.24284	8.67806
		1.86405	8.60851
		2.48527	8.52758
		3.10649	8.44265
		3.7277	8.35905
		4.34892	8.27078
		4.97014	8.14839
		5.59135	8.02132
		6.21257	7.89292
		6.83378	7.76385
		7.455	7.61806
		8.07622	7.4716
		8.69743	7.32246
		9.31865	7.17399
		9.93987	7.02553
		10.5611	6.87171
		11.1823	6.68245
		11.8035	6.4865
		12.4247	6.29924
		13.0459	6.10864
		13.6672	5.90801
		14.2884	5.70203
		14.9096	5.46528
		15.5308	5.22586
		16.152	4.98912
		16.7732	4.75104
		17.3945	4.49824
		18.0157	4.24411
		18.6369	3.98329
		19.2581	3.72046
		19.8793	3.44225
		20.5005	3.16404
		21.1218	2.89787
		21.743	2.63571
		22.3642	2.37757
		22.9854	2.12611
		23.6066	1.90073
		24.2278	1.68405
		24.849	1.50148
		25.4703	1.32626
		26.0915	1.15974
		26.7127	0.99522
		27.3339	0.83204
		27.9551	0.67622
		28.5764	0.5652
		29.1976	0.46288
		29.8188	0.37393
		30.44	0.291
		31.0612	0.22747
		31.6824	0.16795
		32.3036	0.11044
		32.9249	0.05493
		33.5461	0.01079
		34.1673	-0.03068
		34.7885	-0.05341
		35.4097	-0.06946
		36.0309	-0.07816
		36.6522	-0.08418
		37.2734	-0.08752
		37.8946	-0.08886
		38.5158	-0.08083
		39.137	-0.07348
		39.7582	-0.07415
		40.3795	-0.07615
		41.0007	-0.07281
		41.6219	-0.0688
		42.2431	-0.07348
		42.8643	-0.07682
		43.4855	-0.07883
		44.1068	-0.0795
		44.728	-0.07883
		45.3492	-0.07816
		45.9704	-0.07214
		46.5916	-0.06679
		47.2128	-0.07013
		47.834	-0.07348
		48.4553	-0.07415
		49.0765	-0.07415
		49.6977	-0.07548
		50.3189	-0.07749
		50.9401	-0.08351
		51.5613	-0.08819
		52.1826	-0.08217
		52.8038	-0.07749
		53.425	-0.08485
		54.0462	-0.0922
		54.6674	-0.09153
		55.2886	-0.08886
		55.9099	-0.08953
		56.5311	-0.08886
		57.1523	-0.07883
		57.7735	-0.06946
		58.3947	-0.07415
		59.0159	-0.0795
		59.6372	-0.07816
		Distance (μm)	Height (μm)
	Time D	-59.7768	-0.05856
		-59.1562	-0.05713
		-58.5357	-0.05569
		-57.9151	-0.06574
		-57.2946	-0.07651
		-56.6741	-0.06862
		-56.0535	-0.06287
		-55.433	-0.06574
		-54.8124	-0.07005
		-54.1919	-0.07149
		-53.5714	-0.07364
		-52.9508	-0.07149
		-52.3303	-0.06933
		-51.7097	-0.06933
		-51.0892	-0.06933
		-50.4687	-0.07077
		-49.8481	-0.07077
		-49.2276	-0.06215
		-48.607	-0.05354
		-47.9865	-0.05856
		-47.366	-0.06503
		-46.7454	-0.06574
		-46.1249	-0.06574
		-45.5043	-0.06718
		-44.8838	-0.06862
		-44.2633	-0.06431
		-43.6427	-0.05856
		-43.0222	-0.05928
		-42.4016	-0.06
		-41.7811	-0.05713
		-41.1606	-0.05426
		-40.54	-0.05569
		-39.9195	-0.06
		-39.2989	-0.07292
		-38.6784	-0.08369
		-38.0579	-0.0801
		-37.4373	-0.07077
		-36.8168	-0.05067
		-36.1962	-0.02985
		-35.5757	-0.01477
		-34.9552	0.00102
		-34.3346	0.03549
		-33.7141	0.0721
		-33.0935	0.10728
		-32.473	0.14605
		-31.8525	0.21138
		-31.2319	0.28533
		-30.6114	0.39086
		-29.9908	0.50358
		-29.3703	0.62563
		-28.7498	0.75198
		-28.1292	0.88336
		-27.5087	1.01977
		-26.8881	1.17556
		-26.2676	1.3371
		-25.6471	1.51515
		-25.0265	1.69678
		-24.406	1.89063
		-23.7854	2.09165
		-23.1649	2.31851
		-22.5444	2.55113
		-21.9238	2.77943
		-21.3033	3.01922
		-20.6827	3.3509
		-20.0622	3.69838
		-19.4417	4.03653
		-18.8211	4.38114
		-18.2006	4.74728
		-17.58	5.12133
		-16.9595	5.53127
		-16.339	5.93977
		-15.7184	6.27648
		-15.0979	6.60171
		-14.4773	6.91329
		-13.8568	7.2098
		-13.2363	7.44528
		-12.6157	7.66497
		-11.9952	7.83296
		-11.3746	7.99306
		-10.7541	8.15029
		-10.1336	8.3068
		-9.51302	8.45685
		-8.89248	8.60474
		-8.27194	8.7512
		-7.6514	8.8991
		-7.03086	9.05776
		-6.41032	9.21571
		-5.78978	9.34565
		-5.16924	9.46985
		-4.5487	9.5797
		-3.92816	9.68523
		-3.30762	9.7879
		-2.68708	9.8841
		-2.06654	9.94513
		-1.446	9.99179
		-0.82546	9.98389
		-0.20492	9.96164
		0.41562	9.89774
		1.03616	9.83026
		1.6567	9.76708
		2.27724	9.70318
		2.89778	9.63354
		3.51832	9.56319
		4.13885	9.47703
		4.75939	9.38801
		5.37993	9.28606
		6.00047	9.18196
		6.62101	9.06853
		7.24155	8.95222
		7.86209	8.82874
		8.48263	8.69807
		9.10317	8.53798
		9.72371	8.37429
		10.3443	8.22711
		10.9648	8.07275
		11.5853	7.85019
		12.2059	7.62261
		12.8264	7.4259
		13.4469	7.22775
		14.0675	6.99729
		14.688	6.76037
		15.3086	6.51484
		15.9291	6.26284
		16.5496	5.97854
		17.1702	5.68419
		17.7907	5.36255
		18.4113	5.04236
		19.0318	4.76308
		19.6523	4.48452
		20.2729	4.18658
		20.8934	3.88648
		21.514	3.57705
		22.1345	3.2748
		22.7551	3.01563
		23.3756	2.76579
		23.9961	2.52887
		24.6167	2.29913
		25.2372	2.08949
		25.8577	1.88775
		26.4783	1.71186
		27.0988	1.54027
		27.7194	1.3852
		28.3399	1.23013
		28.9605	1.05064
		29.581	0.87762
		30.2015	0.74839
		30.8221	0.62634
		31.4426	0.50932
		32.0632	0.39804
		32.6837	0.30184
		33.3042	0.21281
		33.9248	0.15825
		34.5453	0.11159
		35.1658	0.07713
		35.7864	0.04697
		36.4069	0.01825
		37.0275	-0.00687
		37.648	-0.01046
		38.2685	-0.01118
		38.8891	-0.00903
		39.5096	-0.00544
		40.1302	0.00246
		40.7507	0.0082
		41.3713	-0.00113
		41.9918	-0.01046
		42.6123	-0.00113
		43.2329	0.0082
		43.8534	0.00533
		44.474	0.00174
		45.0945	-0.000411552
		45.715	-0.00185
		46.3356	0.0082
		46.9561	0.01754
		47.5767	0.01538
		48.1972	0.01251
		48.8177	0.0161
		49.4383	0.01897
		50.0588	0.01538
		50.6793	0.01251
		51.2999	0.01251
		51.9204	0.01395
		52.541	0.0161
		53.1615	0.01969
		53.782	0.02256
		54.4026	0.02472
		55.0231	0.01682
		55.6437	0.00964
		56.2642	0.00892
		56.8847	0.0082
		57.5053	0.01323
		58.1258	0.01754
		58.7464	0.02543
		59.3669	0.0319
		59.9875	0.02472
		Distance (μm)	Height (μm)
	Time E	-59.3764	-0.06535
		-58.7515	-0.06382
		-58.1266	-0.06077
		-57.5016	-0.05696
		-56.8767	-0.06077
		-56.2518	-0.06382
		-55.6269	-0.06153
		-55.002	-0.05619
		-54.377	-0.05696
		-53.7521	-0.05619
		-53.1272	-0.05772
		-52.5023	-0.06153
		-51.8774	-0.0623
		-51.2525	-0.06306
		-50.6275	-0.06001
		-50.0026	-0.05696
		-49.3777	-0.05696
		-48.7528	-0.05696
		-48.1279	-0.05391
		-47.5029	-0.05086
		-46.878	-0.05925
		-46.2531	-0.06916
		-45.6282	-0.06611
		-45.0033	-0.06001
		-44.3783	-0.05696
		-43.7534	-0.05391
		-43.1285	-0.05391
		-42.5036	-0.05543
		-41.8787	-0.06153
		-41.2538	-0.06535
		-40.6288	-0.05086
		-40.0039	-0.03331
		-39.379	-0.01272
		-38.7541	0.00711
		-38.1292	0.02923
		-37.5042	0.05287
		-36.8793	0.09406
		-36.2544	0.14059
		-35.6295	0.21
		-35.0046	0.28474
		-34.3797	0.37322
		-33.7548	0.4678
		-33.1298	0.57381
		-32.5049	0.68212
		-31.88	0.79119
		-31.2551	0.90712
		-30.6302	1.08331
		-30.0052	1.26789
		-29.3803	1.43188
		-28.7554	1.59815
		-28.1305	1.78044
		-27.5056	1.96578
		-26.8806	2.15265
		-26.2557	2.34104
		-25.6308	2.53858
		-25.0059	2.74071
		-24.381	2.94511
		-23.756	3.15639
		-23.1311	3.40961
		-22.5062	3.67656
		-21.8813	4.00377
		-21.2564	4.33937
		-20.6315	4.66353
		-20.0066	4.99684
		-19.3816	5.38888
		-18.7567	5.81066
		-18.1318	6.39338
		-17.5069	6.9883
		-16.8819	7.52907
		-16.257	8.05382
		-15.6321	8.52671
		-15.0072	8.97977
		-14.3823	9.33138
		-13.7574	9.65859
		-13.1325	9.91639
		-12.5075	10.1506
		-11.8826	10.3252
		-11.2577	10.4808
		-10.6328	10.583
		-10.0078	10.6799
		-9.38294	10.8111
		-8.75802	10.9415
		-8.1331	11.0635
		-7.50818	11.184
		-6.88326	11.3183
		-6.25835	11.454
		-5.63343	11.599
		-5.00851	11.7393
		-4.38359	11.8384
		-3.75867	11.93
		-3.13376	12.0207
		-2.50884	12.1077
		-1.88392	12.2084
		-1.259	12.3007
		-0.63408	12.3296
		-0.00916	12.3426
		0.61575	12.2938
		1.24067	12.2351
		1.86559	12.1542
		2.49051	12.0718
		3.11543	12.0093
		3.74034	11.9414
		4.36526	11.8247
		4.99018	11.7035
		5.6151	11.5852
		6.24002	11.4662
		6.86494	11.332
		7.48985	11.1939
		8.11477	11.0376
		8.73969	10.8774
		9.36461	10.7096
		9.98953	10.5434
		10.6144	10.3832
		11.2394	10.2207
		11.8643	10.0247
		12.4892	9.82334
		13.1141	9.61664
		13.739	9.40689
		14.364	9.17731
		14.9889	8.9485
		15.6138	8.74104
		16.2387	8.52747
		16.8636	8.24069
		17.4885	7.94704
		18.1135	7.67399
		18.7384	7.39483
		19.3633	7.07754
		19.9882	6.7511
		20.6131	6.38575
		21.2381	6.01736
		21.863	5.681
		22.4879	5.34235
		23.1128	4.94802
		23.7377	4.55675
		24.3626	4.24479
		24.9876	3.94352
		25.6125	3.62851
		26.2374	3.32037
		26.8623	3.04274
		27.4872	2.77427
		28.1121	2.51723
		28.7371	2.26629
		29.362	2.06188
		29.9869	1.86586
		30.6118	1.68205
		31.2367	1.50205
		31.8617	1.34798
		32.4866	1.19848
		33.1115	1.03755
		33.7364	0.87738
		34.3613	0.72941
		34.9862	0.58907
		35.6112	0.47847
		36.2361	0.37856
		36.861	0.31144
		37.4859	0.25042
		38.1108	0.18406
		38.7358	0.12152
		39.3607	0.08872
		39.9856	0.06126
		40.6105	0.03609
		41.2354	0.01245
		41.8603	-0.00433
		42.4853	-0.01806
		43.1102	-0.01272
		43.7351	-0.00662
		44.36	-0.00128
		44.9849	0.00177
		45.6099	-0.00128
		46.2348	-0.0028
		46.8597	0.00253
		47.4846	0.00864
		48.1095	0.00635
		48.7345	0.0033
		49.3594	-0.00433
		49.9843	-0.01043
		50.6092	-0.00509
		51.2341	-0.000516076
		51.859	-0.00509
		52.484	-0.00967
		53.1089	-0.00586
		53.7338	-0.00357
		54.3587	-0.00433
		54.9836	-0.00433
		55.6086	-0.0028
		56.2335	-0.00128
		56.8584	-0.00128
		57.4833	-0.00204
		58.1082	-0.00204
		58.7331	-0.0028
		59.3581	-0.00891
		59.983	-0.01119
		60.6079	-0.00586
		Distance (μm)	Height (μm)
	Time F	-59.4021	-0.06868
		-58.7808	-0.06543
		-58.1596	-0.06218
		-57.5383	-0.05811
		-56.9171	-0.05649
		-56.2958	-0.0638
		-55.6746	-0.07193
		-55.0533	-0.07437
		-54.4321	-0.07437
		-53.8108	-0.07112
		-53.1896	-0.06624
		-52.5683	-0.06299
		-51.9471	-0.05974
		-51.3259	-0.05811
		-50.7046	-0.0573
		-50.0834	-0.05405
		-49.4621	-0.05161
		-48.8409	-0.04917
		-48.2196	-0.04754
		-47.5984	-0.05892
		-46.9771	-0.06949
		-46.3559	-0.07274
		-45.7346	-0.07112
		-45.1134	-0.04104
		-44.4921	-0.00527
		-43.8709	0.03619
		-43.2497	0.0809
		-42.6284	0.11586
		-42.0072	0.15813
		-41.3859	0.23861
		-40.7647	0.32478
		-40.1434	0.41501
		-39.5222	0.51013
		-38.9009	0.62231
		-38.2797	0.74181
		-37.6584	0.88814
		-37.0372	1.03691
		-36.416	1.18242
		-35.7947	1.33119
		-35.1735	1.48727
		-34.5522	1.64905
		-33.931	1.83683
		-33.3097	2.0295
		-32.6885	2.24574
		-32.0672	2.4636
		-31.446	2.64733
		-30.8247	2.83593
		-30.2035	3.09363
		-29.5822	3.35864
		-28.961	3.61553
		-28.3397	3.88217
		-27.7185	4.23661
		-27.0972	4.61218
		-26.476	5.02515
		-25.8548	5.46495
		-25.2335	6.04945
		-24.6123	6.65508
		-23.991	7.28023
		-23.3698	7.91106
		-22.7485	8.5671
		-22.1273	9.20688
		-21.506	9.68813
		-20.8848	10.1369
		-20.2635	10.5157
		-19.6423	10.8766
		-19.021	11.1677
		-18.3998	11.4384
		-17.7786	11.6424
		-17.1573	11.8343
		-16.5361	12.0424
		-15.9148	12.2497
		-15.2936	12.4358
		-14.6723	12.6163
		-14.0511	12.7708
		-13.4298	12.9244
		-12.8086	13.1106
		-12.1874	13.2943
		-11.5661	13.4317
		-10.9449	13.5691
		-10.3236	13.743
		-9.70236	13.9211
		-9.08112	14.091
		-8.45987	14.2544
		-7.83862	14.4072
		-7.21738	14.5568
		-6.59613	14.6925
		-5.97489	14.8234
		-5.35364	14.9332
		-4.73239	15.0364
		-4.11115	15.121
		-3.4899	15.2006
		-2.86865	15.2648
		-2.24741	15.3258
		-1.62616	15.39
		-1.00492	15.4478
		-0.38367	15.464
		0.23758	15.4697
		0.85882	15.4445
		1.48007	15.4087
		2.10131	15.3266
		2.72256	15.2372
		3.34381	15.1584
		3.96505	15.0795
		4.5863	14.9893
		5.20755	14.8933
		5.82879	14.7812
		6.45004	14.6641
		7.07128	14.5421
		7.69253	14.417
		8.31378	14.2869
		8.93502	14.1536
		9.55627	13.9926
		10.1775	13.8268
		10.7988	13.6585
		11.42	13.487
		12.0412	13.2992
		12.6625	13.1122
		13.2837	12.939
		13.905	12.7651
		14.5262	12.5732
		15.1475	12.3765
		15.7687	12.1635
		16.39	11.9481
		17.0112	11.7384
		17.6325	11.5262
		18.2537	11.2986
		18.875	11.0636
		19.4962	10.8084
		20.1175	10.5466
		20.7387	10.2564
		21.3599	9.9629
		21.9812	9.68326
		22.6024	9.39548
		23.2237	9.04023
		23.8449	8.67603
		24.4662	8.31916
		25.0874	7.96472
		25.7087	7.62898
		26.3299	7.28348
		26.9512	6.84206
		27.5724	6.39738
		28.1937	6.01693
		28.8149	5.6503
		29.4361	5.31456
		30.0574	4.98126
		30.6786	4.62519
		31.2999	4.27157
		31.9211	3.95371
		32.5424	3.64723
		33.1636	3.36515
		33.7849	3.09119
		34.4061	2.84731
		35.0274	2.61237
		35.6486	2.41971
		36.2698	2.23354
		36.8911	2.02056
		37.5123	1.85716
		38.1336	1.64823
		38.7548	1.43606
		39.3761	1.22063
		39.9973	1.01089
		40.6186	0.85319
		41.2398	0.70686
		41.8611	0.58654
		42.4823	0.47355
		43.1036	0.36461
		43.7248	0.26137
		44.346	0.17764
		44.9673	0.0996
		45.5885	0.04513
		46.2098	-0.00608
		46.831	-0.05323
		47.4523	-0.09469
		48.0735	-0.11827
		48.6948	-0.13697
		49.316	-0.14672
		49.9373	-0.15241
		50.5585	-0.15404
		51.1798	-0.1516
		51.801	-0.14672
		52.4222	-0.14184
		53.0435	-0.1451
		53.6647	-0.14916
		54.286	-0.15729
		54.9072	-0.16461
		55.5285	-0.16054
		56.1497	-0.15566
		56.771	-0.15079
		57.3922	-0.14672
		58.0135	-0.14022
		58.6347	-0.13453
		59.256	-0.14266
		59.8772	-0.14916
		Time	Height (μm)
	Time-Height	A	7.353
		B	8.071
		C	8.892
		D	10.031
		E	12.373
		F	15.577

## Sheet: Figure 2h
Figure 2h
		Rt (μm)	δt (μm)	bt (μm)
		287.009	7.353	33.245
		321.685	8.071	34.11
		377.322	8.892	34.338
		477.47	10.031	37.875
		621.93	12.373	42.507
		790.249	15.577	47.885

## Sheet: Figure 2i
Figure 2i
		Rf (μm)
	Rf raw data	207.031
		230.469
		252.747
		271.978
		273.438
		274.725
		302.198
		304.945
		342.188
		409.341
		417.582
		420.33
		439.56
		442.308
		445.312
		447.802
		456.044
		456.044
		456.044
		456.044
		467.033
		467.033
		469.78
		475.275
		491.758
		494.505
		500
		502.747
		505.495
		508.242
		519.231
		521.978
		521.978
		524.725
		524.725
		530.22
		543.956
		546.703
		546.703
		549.451
		554.945
		557.692
		562.5
		563.187
		568.681
		576.923
		582.418
		585.165
		620.879
		629.121
		629.121
		640.11
		642.857
		642.857
		645.604
		664.835
		667.582
		678.571
		684.066
		686.813
		686.813
		692.308
		692.308
		703.297
		711.538
		717.033
		722.527
		730.769
		730.769
		739.011
		752.747
		760.989
		763.736
		771.978
		774.725
		780.22
		780.22
		782.967
		785.714
		799.451
		799.451
		807.692
		824.176
		840.659
		851.648
		851.648
		862.637
		873.626
		873.626
		879.121
		912.088
		917.582
		934.066
		947.802
		947.802
		967.033
		969.78
		975.275
		1005.49
		1024.73
		1043.96
		1079.67
		1098.9
		1104.4
		1142.86
		1153.85
		1211.54
		1211.54
		1236.26
		1324.18
		1565.93
		1615.38
		Rf (μm)	Broken Percentage (%)
	Broken Percentage	200~400	0
		400~600	15.3846
		600~800	45.4545
		800~1000	47.0588
		1000~1200	62.5
		1200~1400	75
		1400~1600	100
		>1600	100

## Sheet: Figure 3a
Figure 3a
		Displacement (mm)	Traction (MPa)
	60% RH	0	-0.000170854
		0.0002	0.0013
		0.0003	0.00204
		0.0005	0.00351
		0.00069	0.00499
		0.00089	0.00648
		0.00109	0.00797
		0.00128	0.00946
		0.00148	0.01094
		0.00168	0.01243
		0.00187	0.0139
		0.00216	0.01611
		0.00236	0.01756
		0.00256	0.01901
		0.00275	0.02045
		0.00275	0.02045
		0.00295	0.02189
		0.00315	0.02331
		0.00334	0.02474
		0.00354	0.02615
		0.00374	0.02757
		0.00394	0.02897
		0.00413	0.03038
		0.00433	0.03179
		0.00453	0.03318
		0.00472	0.03457
		0.00492	0.03596
		0.00511	0.03733
		0.00531	0.03871
		0.00551	0.04008
		0.0057	0.04144
		0.006	0.04348
		0.00619	0.04484
		0.00639	0.04619
		0.00659	0.04754
		0.00688	0.04955
		0.00708	0.05088
		0.00728	0.05221
		0.00747	0.05353
		0.00767	0.05486
		0.00787	0.05618
		0.00796	0.05685
		0.00816	0.05818
		0.00835	0.05951
		0.00855	0.06085
		0.00875	0.0622
		0.00894	0.06356
		0.00914	0.06492
		0.00934	0.06629
		0.00953	0.06767
		0.00983	0.06973
		0.01003	0.0711
		0.01022	0.07247
		0.01042	0.07383
		0.01062	0.07518
		0.01081	0.07653
		0.01101	0.07788
		0.01121	0.07923
		0.0114	0.08058
		0.0116	0.08194
		0.0117	0.08263
		0.0119	0.084
		0.0121	0.08538
		0.0123	0.08676
		0.01251	0.08816
		0.01261	0.08886
		0.01271	0.08956
		0.01291	0.09097
		0.01311	0.09237
		0.01342	0.09449
		0.01362	0.0959
		0.01383	0.0973
		0.01393	0.098
		0.01413	0.09941
		0.01433	0.10081
		0.01454	0.10222
		0.01474	0.10364
		0.01494	0.10506
		0.01514	0.10648
		0.01535	0.1079
		0.01555	0.10933
		0.01575	0.11075
		0.01596	0.11218
		0.01616	0.1136
		0.01636	0.11502
		0.01656	0.11643
		0.01677	0.11784
		0.01697	0.11924
		0.01717	0.12064
		0.01738	0.12204
		0.01768	0.12413
		0.01778	0.12482
		0.01808	0.12691
		0.01829	0.12829
		0.01849	0.12967
		0.01869	0.13105
		0.0189	0.13242
		0.0191	0.13379
		0.0193	0.13516
		0.0195	0.13653
		0.01971	0.13789
		0.01991	0.13925
		0.02011	0.1406
		0.02042	0.14263
		0.02062	0.14398
		0.02082	0.14533
		0.02102	0.14668
		0.02123	0.14802
		0.02153	0.15002
		0.02174	0.15134
		0.02194	0.15266
		0.02224	0.15462
		0.02245	0.15592
		0.02265	0.15721
		0.02275	0.15786
		0.02275	0.15786
		0.02295	0.15915
		0.02316	0.16045
		0.02336	0.16175
		0.02356	0.16306
		0.02377	0.16437
		0.02397	0.16569
		0.02417	0.16703
		0.02437	0.16837
		0.02457	0.16972
		0.02478	0.17108
		0.02498	0.17244
		0.02518	0.1738
		0.02539	0.17517
		0.02559	0.17653
		0.02589	0.17858
		0.0261	0.17995
		0.0263	0.18131
		0.0265	0.18267
		0.02671	0.18404
		0.02681	0.18472
		0.02701	0.1861
		0.02721	0.18747
		0.02741	0.18885
		0.02762	0.19024
		0.02782	0.19163
		0.02802	0.19302
		0.02823	0.19442
		0.02843	0.19582
		0.02863	0.19723
		0.02884	0.19864
		0.02904	0.20006
		0.02924	0.20148
		0.02944	0.20291
		0.02965	0.20433
		0.02985	0.20575
		0.03005	0.20717
		0.03026	0.20858
		0.03046	0.21
		0.03066	0.21141
		0.03086	0.21283
		0.03107	0.21424
		0.03127	0.21565
		0.03137	0.21636
		0.03157	0.21778
		0.03178	0.2192
		0.03198	0.22063
		0.03218	0.22207
		0.03238	0.22351
		0.03249	0.22423
		0.03269	0.22568
		0.03289	0.22713
		0.03299	0.22786
		0.0332	0.22932
		0.0334	0.23077
		0.0336	0.23221
		0.0338	0.23365
		0.03411	0.2358
		0.03431	0.23721
		0.03441	0.23792
		0.03462	0.23933
		0.03482	0.24073
		0.03502	0.24213
		0.03522	0.24352
		0.03543	0.24491
		0.03573	0.24699
		0.03593	0.24837
		0.03614	0.24975
		0.03634	0.25112
		0.03654	0.25248
		0.03675	0.25384
		0.03695	0.2552
		0.03715	0.25656
		0.03735	0.25791
		0.03766	0.25993
		0.03786	0.26128
		0.03806	0.26262
		0.03827	0.26396
		0.03847	0.26529
		0.03877	0.26729
		0.03898	0.26861
		0.03918	0.26993
		0.03938	0.27124
		0.03959	0.27254
		0.03979	0.27384
		0.03999	0.27515
		0.04019	0.27645
		0.0404	0.27776
		0.0406	0.27907
		0.0408	0.28039
		0.04101	0.28172
		0.04121	0.28304
		0.04151	0.28504
		0.04171	0.28637
		0.04192	0.28769
		0.04212	0.28902
		0.04232	0.29034
		0.04253	0.29166
		0.04273	0.29298
		0.04293	0.29431
		0.04303	0.29497
		0.04313	0.29564
		0.04334	0.29697
		0.04354	0.29831
		0.04374	0.29966
		0.04395	0.30101
		0.04415	0.30236
		0.04435	0.30372
		0.04456	0.30508
		0.04476	0.30645
		0.04496	0.30782
		0.04516	0.3092
		0.04537	0.31058
		0.04557	0.31196
		0.04577	0.31335
		0.04598	0.31475
		0.04618	0.31614
		0.04638	0.31753
		0.04658	0.31892
		0.04679	0.32032
		0.04699	0.32171
		0.04719	0.3231
		0.04739	0.32449
		0.0476	0.32588
		0.0478	0.32727
		0.048	0.32866
		0.0482	0.33005
		0.04841	0.33145
		0.04861	0.33285
		0.04881	0.33425
		0.04902	0.33565
		0.04922	0.33706
		0.04942	0.33846
		0.04962	0.33986
		0.04983	0.34126
		0.05003	0.34266
		0.05023	0.34406
		0.05054	0.34614
		0.05074	0.34752
		0.05095	0.34891
		0.05115	0.35028
		0.05135	0.35166
		0.05155	0.35303
		0.05175	0.3544
		0.05196	0.35577
		0.05216	0.35714
		0.05236	0.35851
		0.05256	0.35988
		0.05277	0.36125
		0.05307	0.3633
		0.05317	0.36398
		0.05328	0.36465
		0.05348	0.366
		0.05378	0.368
		0.05399	0.36932
		0.05419	0.37063
		0.05439	0.37194
		0.05459	0.37323
		0.0549	0.37516
		0.0551	0.37645
		0.05531	0.37773
		0.05541	0.37837
		0.05561	0.37965
		0.05581	0.38094
		0.05601	0.38223
		0.05622	0.38353
		0.05652	0.38549
		0.05672	0.3868
		0.05693	0.38811
		0.05713	0.38943
		0.05733	0.39075
		0.05753	0.39208
		0.05784	0.39406
		0.05804	0.39538
		0.05825	0.3967
		0.05845	0.39802
		0.05865	0.39934
		0.05886	0.40065
		0.05906	0.40197
		0.05936	0.40394
		0.05956	0.40526
		0.05967	0.40592
		0.05987	0.40724
		0.06007	0.40857
		0.06028	0.4099
		0.06038	0.41057
		0.06058	0.41193
		0.06078	0.41329
		0.06108	0.41535
		0.06129	0.41673
		0.06149	0.41812
		0.06169	0.4195
		0.0619	0.42088
		0.0621	0.42227
		0.0624	0.42434
		0.06261	0.42571
		0.06281	0.42708
		0.06301	0.42845
		0.06322	0.42982
		0.06332	0.4305
		0.06342	0.43118
		0.06362	0.43255
		0.06372	0.43323
		0.06392	0.43461
		0.06413	0.43598
		0.06433	0.43737
		0.06453	0.43876
		0.06474	0.44016
		0.06494	0.44155
		0.06514	0.44296
		0.06534	0.44436
		0.06555	0.44577
		0.06585	0.44787
		0.06605	0.44927
		0.06636	0.45134
		0.06656	0.45272
		0.06676	0.45408
		0.06697	0.45543
		0.06717	0.45678
		0.06737	0.45812
		0.06758	0.45946
		0.06778	0.4608
		0.06798	0.46213
		0.06819	0.46346
		0.06839	0.46479
		0.06859	0.46612
		0.06879	0.46745
		0.069	0.46878
		0.0693	0.47078
		0.0695	0.47211
		0.06971	0.47344
		0.06991	0.47476
		0.07021	0.47673
		0.07041	0.47804
		0.07072	0.47999
		0.07092	0.48128
		0.07113	0.48256
		0.07133	0.48385
		0.07153	0.48513
		0.07173	0.48641
		0.07194	0.48769
		0.07204	0.48834
		0.07234	0.49028
		0.07255	0.49158
		0.07275	0.49288
		0.07295	0.49418
		0.07325	0.49614
		0.07346	0.49745
		0.07346	0.49745
		0.07366	0.49875
		0.07386	0.50005
		0.07417	0.502
		0.07437	0.50329
		0.07456	0.50458
		0.07476	0.50587
		0.07496	0.50716
		0.07505	0.50781
		0.07535	0.50976
		0.07554	0.51108
		0.07574	0.51239
		0.07594	0.51371
		0.07613	0.51503
		0.07633	0.51636
		0.07653	0.51769
		0.07672	0.51902
		0.07692	0.52035
		0.07712	0.52169
		0.07741	0.5237
		0.07761	0.52504
		0.0778	0.52638
		0.078	0.52771
		0.0782	0.52905
		0.07839	0.53039
		0.07859	0.53172
		0.07878	0.53306
		0.07898	0.5344
		0.07918	0.53574
		0.07937	0.53708
		0.07957	0.53843
		0.07977	0.53978
		0.07996	0.54113
		0.08016	0.54249
		0.08036	0.54385
		0.08055	0.54521
		0.08075	0.54658
		0.08095	0.54796
		0.08114	0.54933
		0.08134	0.5507
		0.08163	0.55276
		0.08183	0.55413
		0.08203	0.5555
		0.08232	0.55753
		0.08242	0.5582
		0.08262	0.55955
		0.08281	0.56089
		0.08301	0.56223
		0.08321	0.56357
		0.0833	0.56424
		0.0834	0.56491
		0.0836	0.56626
		0.08389	0.56828
		0.08409	0.56962
		0.08429	0.57096
		0.08449	0.5723
		0.08478	0.5743
		0.08497	0.57562
		0.08517	0.57694
		0.08537	0.57826
		0.08566	0.58022
		0.08586	0.58153
		0.08606	0.58282
		0.08635	0.58475
		0.08655	0.58603
		0.08674	0.5873
		0.08694	0.58857
		0.08724	0.59045
		0.08743	0.5917
		0.08763	0.59295
		0.08792	0.5948
		0.08812	0.59604
		0.08831	0.59727
		0.08851	0.59851
		0.08871	0.59975
		0.089	0.6016
		0.0892	0.60284
		0.0894	0.60408
		0.08969	0.60593
		0.08989	0.60716
		0.09008	0.60838
		0.09038	0.61022
		0.09058	0.61144
		0.09077	0.61266
		0.09097	0.61388
		0.09116	0.6151
		0.09136	0.61633
		0.09156	0.61756
		0.09185	0.61942
		0.09205	0.62066
		0.09234	0.62251
		0.09254	0.62375
		0.09274	0.62499
		0.09293	0.62623
		0.09313	0.62747
		0.09323	0.62808
		0.09342	0.62932
		0.09362	0.63056
		0.09382	0.6318
		0.09411	0.63366
		0.09431	0.63491
		0.0945	0.63615
		0.0947	0.6374
		0.0949	0.63865
		0.09509	0.6399
		0.09539	0.64178
		0.09559	0.64303
		0.09578	0.64428
		0.09598	0.64553
		0.09618	0.64678
		0.09637	0.64803
		0.09657	0.64929
		0.09686	0.65118
		0.09706	0.65245
		0.09726	0.65373
		0.09745	0.655
		0.09775	0.65692
		0.09794	0.6582
		0.09824	0.66011
		0.09843	0.66137
		0.09863	0.66263
		0.09893	0.66451
		0.09902	0.66513
		0.09922	0.66638
		0.09942	0.66763
		0.09961	0.66889
		0.09981	0.67015
		0.10011	0.67206
		0.1003	0.67333
		0.1005	0.67461
		0.10079	0.67653
		0.10099	0.6778
		0.10128	0.6797
		0.10148	0.68096
		0.10177	0.68284
		0.10197	0.68407
		0.10227	0.68591
		0.10246	0.68712
		0.10266	0.68834
		0.10286	0.68955
		0.10295	0.69016
		0.10305	0.69076
		0.10335	0.69259
		0.10354	0.6938
		0.10384	0.69562
		0.10403	0.69682
		0.10433	0.69862
		0.10452	0.69981
		0.10472	0.701
		0.10502	0.70277
		0.10521	0.70395
		0.10541	0.70512
		0.10571	0.70689
		0.106	0.70863
		0.1063	0.71037
		0.10659	0.71207
		0.10679	0.7132
		0.10708	0.71487
		0.10728	0.71598
		0.10747	0.71709
		0.10767	0.7182
		0.10796	0.71986
		0.10816	0.72098
		0.10836	0.72211
		0.10855	0.72324
		0.10885	0.72495
		0.10914	0.72667
		0.10934	0.72782
		0.10964	0.72954
		0.10993	0.73124
		0.11012	0.73237
		0.11042	0.73406
		0.11062	0.73519
		0.11081	0.73631
		0.11101	0.73744
		0.1113	0.73914
		0.1115	0.74028
		0.1118	0.74199
		0.11199	0.74313
		0.11229	0.74484
		0.11258	0.74655
		0.11278	0.74768
		0.11354	0.75197
		0.11363	0.75243
		0.11379	0.75329
		0.11386	0.75367
		0.11393	0.75402
		0.11405	0.7546
		0.11409	0.75482
		0.11413	0.75501
		0.11417	0.75514
		0.1142	0.75523
		0.11422	0.75527
		0.11424	0.75526
		0.11425	0.7552
		0.11425	0.75509
		0.11425	0.75493
		0.11424	0.75471
		0.11422	0.75445
		0.1142	0.75413
		0.11417	0.75376
		0.11413	0.75334
		0.11405	0.75237
		0.11399	0.75181
		0.11393	0.7512
		0.11386	0.75055
		0.11379	0.74987
		0.11371	0.74914
		0.11354	0.74756
		0.11345	0.74673
		0.11336	0.74585
		0.11327	0.74495
		0.11307	0.74307
		0.11296	0.74208
		0.11286	0.74108
		0.11263	0.739
		0.11251	0.73794
		0.1124	0.73685
		0.11215	0.73464
		0.11203	0.73352
		0.11191	0.73238
		0.11167	0.73009
		0.11143	0.72776
		0.11131	0.7266
		0.11107	0.72427
		0.11083	0.72194
		0.1106	0.71963
		0.11049	0.71848
		0.11028	0.71621
		0.11008	0.71397
		0.10989	0.71178
		0.1098	0.71069
		0.10963	0.70855
		0.10955	0.7075
		0.1094	0.70542
		0.10927	0.70338
		0.1092	0.70237
		0.10909	0.70038
		0.10898	0.69843
		0.10893	0.69747
		0.10889	0.69651
		0.10881	0.69461
		0.10878	0.69366
		0.10874	0.69272
		0.10871	0.69178
		0.10868	0.69084
		0.10865	0.6899
		0.10862	0.68895
		0.1086	0.688
		0.10857	0.68704
		0.10855	0.68608
		0.10852	0.6851
		0.1085	0.68411
		0.10848	0.6831
		0.10848	0.6831
		0.10846	0.68208
		0.10844	0.68104
		0.10843	0.67997
		0.10841	0.67887
		0.10839	0.67774
		0.10838	0.67658
		0.10836	0.67539
		0.10835	0.67415
		0.10833	0.67287
		0.10832	0.67154
		0.10831	0.67015
		0.1083	0.66869
		0.10829	0.66713
		0.10828	0.66543
		0.10827	0.66336
		0.10827	0.66026
		0.10827	0.65535
		0.10827	0.64837
		0.10827	0.63958
		0.10828	0.62911
		0.10829	0.61694
		0.10829	0.60339
		0.1083	0.58885
		0.10831	0.57333
		0.10832	0.55682
		0.10833	0.53965
		0.10834	0.52203
		0.10835	0.50388
		0.10836	0.48526
		0.10837	0.46648
		0.10838	0.44762
		0.10839	0.42856
		0.1084	0.40945
		0.10841	0.39055
		0.10841	0.37179
		0.10842	0.35311
		0.10843	0.33469
		0.10844	0.31669
		0.10845	0.29898
		0.10846	0.28155
		0.10847	0.26461
		0.10848	0.24819
		0.10849	0.23214
		0.1085	0.21652
		0.10851	0.20151
		0.10852	0.18705
		0.10853	0.173
		0.10854	0.1595
		0.10855	0.14664
		0.10856	0.1343
		0.10857	0.12241
		0.10858	0.11112
		0.10859	0.10044
		0.1086	0.09023
		0.1086	0.08048
		0.10861	0.07134
		0.10862	0.06274
		0.10863	0.05455
		0.10864	0.04684
		0.10865	0.0397
		0.10866	0.033
		0.10867	0.02666
		0.10868	0.0208
		0.10869	0.01542
		0.1087	0.0104
		0.10871	0.00571
		0.10872	0.00145
		0.10873	-0.0024
		0.10874	-0.006
		0.10875	-0.00928
		0.10876	-0.01217
		0.10877	-0.01478
		0.10878	-0.01717
		0.10879	-0.01928
		0.10879	-0.02107
		0.1088	-0.02267
		0.10881	-0.0241
		0.10882	-0.02526
		0.10883	-0.0262
		0.10884	-0.02701
		0.10885	-0.02767
		0.10886	-0.02811
		0.10887	-0.02841
		0.10888	-0.02862
		0.10889	-0.02871
		0.1089	-0.02862
		0.10891	-0.02846
		0.10892	-0.02825
		0.10893	-0.02791
		0.10894	-0.02746
		0.10895	-0.02699
		0.10895	-0.02648
		0.10896	-0.02587
		0.10897	-0.0252
		0.10897	-0.02454
		0.10898	-0.02384
		0.10898	-0.02307
		0.10899	-0.02228
		0.109	-0.02153
		0.109	-0.02073
		0.109	-0.02073
		0.10901	-0.01988
		0.10902	-0.01907
		0.10902	-0.01828
		0.10902	-0.01745
		0.10903	-0.0166
		0.10903	-0.01581
		0.10903	-0.01503
		0.10904	-0.01422
		0.10904	-0.01343
		0.10904	-0.0127
		0.10905	-0.01196
		0.10905	-0.01121
		0.10905	-0.0105
		0.10906	-0.00984
		0.10906	-0.00917
		0.10906	-0.00851
		0.10907	-0.0079
		0.10907	-0.00732
		0.10907	-0.00673
		0.10908	-0.00617
		0.10908	-0.00566
		0.10908	-0.00517
		0.10908	-0.00466
		0.10909	-0.00421
		0.10909	-0.0038
		0.10909	-0.00338
		0.10909	-0.00297
		0.1091	-0.00262
		0.1091	-0.00229
		0.1091	-0.00195
		0.10911	-0.00163
		0.10911	-0.00137
		0.10911	-0.00111
		0.10911	-0.000849246
		0.10911	-0.000616415
		0.10911	-0.000425461
		0.10911	-0.000231714
		0.10911	-3.46175e-05
		0.10911	0.000122836
		0.10911	0.000254048
		0.10911	0.000397543
		0.10911	0.000533222
		0.10911	0.000628699
		0.10911	0.000714685
		0.10911	0.000815745
		0.10911	0.000897264
		0.10911	0.000945282
		0.10911	0.000998883
		0.10911	0.00106
		0.10911	0.0011
		0.10911	0.00111
		0.10911	0.00114
		0.10911	0.00117
		0.10911	0.00118
		0.10911	0.00117
		0.10911	0.00118
		0.10911	0.00119
		0.10911	0.00116
		0.10911	0.00115
		0.10911	0.00115
		0.10911	0.00113
		0.10911	0.00109
		0.10911	0.00107
		0.10911	0.00106
		0.10911	0.00102
		0.10911	0.000978224
		0.10911	0.000956449
		0.10911	0.000931323
		0.10911	0.00088498
		0.10911	0.000845896
		0.10911	0.000823562
		0.10911	0.000788945
		0.10911	0.000740369
		0.10911	0.000707426
		0.10911	0.000683417
		0.10911	0.000642658
		0.10911	0.000597432
		0.10911	0.000570631
		0.10911	0.000544389
		0.10911	0.000500279
		0.10911	0.000462312
		0.10911	0.000441094
		0.10911	0.000411502
		0.10911	0.000369626
		0.10911	0.00034115
		0.10911	0.000323283
		0.10911	0.000292016
		0.10911	0.000255723
		0.10911	0.000237298
		0.10911	0.000220547
		0.10911	0.000188721
		0.10911	0.000161362
		0.10911	0.000149079
		0.10911	0.000130653
		0.10911	9.99442e-05
		0.10911	8.0402e-05
		0.10911	7.20268e-05
		0.10911	5.19263e-05
		0.10911	2.68007e-05
		0.10911	1.61921e-05
		0.10911	1.61921e-05
		0.10911	9.4919e-06
		0.10911	-1.11669e-05
		0.10911	-2.90341e-05
		0.10911	-3.29425e-05
		0.10911	-4.13177e-05
		0.10911	-5.97432e-05
		0.10911	-6.97934e-05
		0.10911	-7.03518e-05
		0.10911	-7.98437e-05
		0.10911	-9.4919e-05
		0.10911	-9.82691e-05
		0.10911	-9.77108e-05
		Displacement (mm)	Traction (MPa)
	80% RH	0	-0.00031327
		0.0002	0.000872038
		0.00039	0.00205
		0.00059	0.00323
		0.00078	0.0044
		0.00098	0.00558
		0.00118	0.00675
		0.00137	0.00792
		0.00167	0.00966
		0.00187	0.01083
		0.00206	0.01198
		0.00226	0.01313
		0.00246	0.01428
		0.00275	0.01599
		0.00295	0.01713
		0.00315	0.01825
		0.00334	0.01938
		0.00354	0.0205
		0.00373	0.02163
		0.00383	0.02219
		0.00403	0.02331
		0.00422	0.02445
		0.00442	0.02559
		0.00462	0.02674
		0.00481	0.0279
		0.00501	0.02906
		0.00531	0.03081
		0.0055	0.03197
		0.0057	0.03313
		0.0059	0.03428
		0.00609	0.03543
		0.00639	0.03714
		0.00649	0.03771
		0.00678	0.03942
		0.00688	0.03999
		0.00707	0.04113
		0.00717	0.0417
		0.00727	0.04227
		0.00747	0.04342
		0.00766	0.04457
		0.00786	0.04573
		0.00796	0.04631
		0.00816	0.04749
		0.00836	0.04866
		0.00867	0.05044
		0.00887	0.05163
		0.00907	0.05282
		0.00927	0.05401
		0.00948	0.0552
		0.00968	0.05639
		0.00988	0.05758
		0.01009	0.05878
		0.01019	0.05938
		0.01039	0.06057
		0.01059	0.06178
		0.01079	0.06298
		0.011	0.06418
		0.0112	0.06538
		0.0114	0.06659
		0.01171	0.06839
		0.01181	0.06899
		0.01201	0.07019
		0.01222	0.07139
		0.01243	0.0726
		0.01264	0.07381
		0.01285	0.07502
		0.01306	0.07624
		0.01327	0.07745
		0.01347	0.07867
		0.01379	0.08048
		0.014	0.08168
		0.01421	0.08287
		0.01442	0.08405
		0.01463	0.08523
		0.01494	0.08697
		0.01515	0.08813
		0.01525	0.08871
		0.01546	0.08985
		0.01567	0.091
		0.01588	0.09215
		0.01609	0.09329
		0.0163	0.09444
		0.01651	0.09559
		0.01682	0.09732
		0.01703	0.09847
		0.01735	0.10018
		0.01745	0.10075
		0.01755	0.10132
		0.01776	0.10245
		0.01797	0.10357
		0.01818	0.10469
		0.01839	0.1058
		0.0187	0.10745
		0.01891	0.10856
		0.01912	0.10965
		0.01933	0.11075
		0.01954	0.11184
		0.01975	0.11294
		0.01996	0.11403
		0.02017	0.11513
		0.02038	0.11623
		0.02059	0.11733
		0.0208	0.11844
		0.02101	0.11956
		0.02121	0.12068
		0.02142	0.12181
		0.02163	0.12295
		0.02184	0.12409
		0.02205	0.12524
		0.02226	0.12639
		0.02247	0.12754
		0.02279	0.12927
		0.02299	0.13042
		0.0232	0.13157
		0.02341	0.13272
		0.02373	0.13442
		0.02383	0.13499
		0.02404	0.13613
		0.02425	0.13726
		0.02435	0.13783
		0.02456	0.13898
		0.02477	0.14013
		0.02488	0.14072
		0.02508	0.14189
		0.0254	0.14367
		0.02561	0.14487
		0.02582	0.14607
		0.02603	0.14727
		0.02634	0.14906
		0.02655	0.15026
		0.02676	0.15145
		0.02697	0.15264
		0.02717	0.15382
		0.02738	0.155
		0.02759	0.15618
		0.0278	0.15736
		0.02791	0.15795
		0.02791	0.15795
		0.02812	0.15913
		0.02833	0.16031
		0.02854	0.16149
		0.02875	0.16268
		0.02906	0.16446
		0.02927	0.16564
		0.02948	0.16682
		0.02969	0.168
		0.0299	0.16917
		0.03	0.16976
		0.03021	0.17094
		0.03052	0.1727
		0.03073	0.17388
		0.03094	0.17506
		0.03126	0.17681
		0.03146	0.17797
		0.03178	0.17969
		0.03199	0.18083
		0.0322	0.18195
		0.03251	0.18362
		0.03271	0.18472
		0.03291	0.18581
		0.03311	0.18689
		0.03342	0.18851
		0.03362	0.18958
		0.03382	0.19064
		0.03412	0.19222
		0.03432	0.19327
		0.03462	0.19483
		0.03481	0.19586
		0.03501	0.19689
		0.0353	0.19842
		0.0355	0.19943
		0.0358	0.20094
		0.03599	0.20194
		0.03619	0.20294
		0.03648	0.20444
		0.03668	0.20543
		0.03698	0.20692
		0.03717	0.2079
		0.03747	0.20938
		0.03776	0.21085
		0.03796	0.21182
		0.03806	0.2123
		0.03825	0.21326
		0.03855	0.21469
		0.03874	0.21564
		0.03904	0.21705
		0.03933	0.21846
		0.03953	0.21938
		0.03983	0.22077
		0.04012	0.22214
		0.04042	0.22351
		0.04071	0.22485
		0.041	0.22618
		0.0413	0.22748
		0.04159	0.22877
		0.04199	0.23045
		0.04258	0.23287
		0.04434	0.2386
		0.04454	0.23899
		0.04464	0.23915
		0.04474	0.23928
		0.04483	0.23938
		0.04493	0.23945
		0.04503	0.23948
		0.04513	0.23946
		0.04523	0.23937
		0.04533	0.23918
		0.04542	0.23877
		0.04552	0.23789
		0.04562	0.23631
		0.04572	0.23398
		0.04582	0.23098
		0.04592	0.22734
		0.04601	0.22309
		0.04611	0.21835
		0.04621	0.21322
		0.04631	0.20771
		0.04641	0.20186
		0.04651	0.19577
		0.0466	0.18948
		0.0467	0.18298
		0.0468	0.17633
		0.0469	0.16961
		0.047	0.16283
		0.04709	0.15597
		0.04719	0.14911
		0.04729	0.1423
		0.04739	0.13553
		0.04749	0.12879
		0.04759	0.12215
		0.04768	0.11563
		0.04778	0.10921
		0.04788	0.10291
		0.04788	0.10291
		0.04798	0.09678
		0.04808	0.09082
		0.04818	0.08498
		0.04827	0.07933
		0.04837	0.07388
		0.04847	0.06861
		0.04857	0.0635
		0.04867	0.0586
		0.04877	0.05391
		0.04886	0.0494
		0.04896	0.04507
		0.04906	0.04096
		0.04916	0.03706
		0.04926	0.03332
		0.04936	0.02977
		0.04945	0.02643
		0.04955	0.02327
		0.04965	0.02027
		0.04975	0.01746
		0.04985	0.01484
		0.04995	0.01237
		0.05004	0.01005
		0.05014	0.00791
		0.05024	0.00593
		0.05034	0.00407
		0.05043	0.00235
		0.05053	0.000788626
		0.05063	-0.000645024
		0.05073	-0.00197
		0.05083	-0.00318
		0.05093	-0.00425
		0.05102	-0.00522
		0.05112	-0.00611
		0.05122	-0.00689
		0.05132	-0.00756
		0.05142	-0.00817
		0.05152	-0.0087
		0.05161	-0.00913
		0.05171	-0.00949
		0.05181	-0.00981
		0.05191	-0.01005
		0.05201	-0.01022
		0.05211	-0.01035
		0.0522	-0.01044
		0.0523	-0.01047
		0.0524	-0.01045
		0.0525	-0.01041
		0.0526	-0.01034
		0.0527	-0.01022
		0.05279	-0.01007
		0.05289	-0.00991
		0.05299	-0.00973
		0.05309	-0.00951
		0.05319	-0.00928
		0.05328	-0.00905
		0.05338	-0.00879
		0.05348	-0.00851
		0.05358	-0.00824
		0.05368	-0.00797
		0.05377	-0.00767
		0.05387	-0.00737
		0.05397	-0.00709
		0.05407	-0.0068
		0.05417	-0.00649
		0.05427	-0.00619
		0.05436	-0.00591
		0.05446	-0.00562
		0.05456	-0.00532
		0.05466	-0.00504
		0.05476	-0.00478
		0.05486	-0.0045
		0.05495	-0.00423
		0.05505	-0.00398
		0.05515	-0.00373
		0.05525	-0.00348
		0.05535	-0.00325
		0.05545	-0.00303
		0.05554	-0.00281
		0.05564	-0.00259
		0.05574	-0.00239
		0.05584	-0.00221
		0.05594	-0.00202
		0.05604	-0.00184
		0.05613	-0.00167
		0.05623	-0.00152
		0.05633	-0.00136
		0.05643	-0.00122
		0.05652	-0.00109
		0.05662	-0.000961611
		0.05672	-0.000835545
		0.05682	-0.000723697
		0.05692	-0.000625118
		0.05702	-0.000525118
		0.05712	-0.00042891
		0.05721	-0.000347867
		0.05731	-0.000274408
		0.05741	-0.00019763
		0.05751	-0.000128436
		0.05761	-7.25118e-05
		0.05771	-1.89573e-05
		0.05771	-1.89573e-05
		0.0578	3.69668e-05
		0.0579	8.29384e-05
		0.058	0.000118483
		0.0581	0.000156398
		0.0582	0.000194313
		0.0583	0.000220379
		0.05839	0.000241232
		0.05849	0.000266825
		0.05859	0.000288626
		0.05869	0.0003
		0.05879	0.000310427
		0.05889	0.000325592
		0.05898	0.000333175
		0.05908	0.000333649
		0.05918	0.000337441
		0.05928	0.000343128
		0.05938	0.000340284
		0.05948	0.000333649
		0.05957	0.000333175
		0.05967	0.000330806
		0.05977	0.000320853
		0.05987	0.000311374
		0.05996	0.000307583
		0.06006	0.000299526
		0.06016	0.000285308
		0.06026	0.000275355
		0.06036	0.00026872
		0.06046	0.000256398
		0.06055	0.000240758
		0.06065	0.000231754
		0.06075	0.000222749
		0.06085	0.000207109
		0.06095	0.000192891
		0.06105	0.00018436
		0.06114	0.000172986
		0.06124	0.000156872
		0.06134	0.000144076
		0.06144	0.000135545
		0.06154	0.000122275
		0.06164	0.000107109
		0.06173	9.76303e-05
		0.06183	8.90995e-05
		0.06193	7.53555e-05
		0.06203	6.30332e-05
		0.06213	5.59242e-05
		0.06223	4.73934e-05
		0.06232	3.45972e-05
		0.06242	2.55924e-05
		0.06252	2.08531e-05
		0.06262	1.18483e-05
		0.06272	1.4218e-06
		0.06281	-3.79147e-06
		0.06291	-8.05687e-06
		0.06301	-1.70616e-05
		0.06311	-2.46445e-05
		0.06321	-2.74882e-05
		0.0633	-3.17536e-05
		0.0634	-3.98104e-05
		0.0635	-4.50237e-05
		0.0636	-4.69194e-05
		0.0637	-5.21327e-05
		0.0638	-5.92417e-05
		0.06389	-6.16114e-05
		0.06399	-6.35071e-05
		0.06409	-6.87204e-05
		0.06429	-7.44076e-05
		0.06439	-7.58294e-05
		0.06448	-8.10427e-05
		0.06468	-8.34123e-05
		0.06488	-9.09953e-05
		0.06507	-9.24171e-05
		0.06527	-9.90521e-05
		0.06537	-9.85782e-05
		0.06547	-9.90521e-05
		0.06557	-0.00010237
		0.06566	-0.000104265
		0.06576	-0.000102844
		0.06596	-0.000106635
		0.06615	-0.000104739
		0.06635	-0.000108057
		0.06645	-0.000107109
		0.06664	-0.000109005
		0.06684	-0.000107583
		0.06704	-0.000109479
		0.06723	-0.000107109
		0.06743	-0.000109005
		0.06753	-0.000107109
		0.06753	-0.000107109
		0.06773	-0.000106635
		0.06792	-0.000104265
		0.06812	-0.000104265
		0.06832	-0.000100474
		0.06851	-0.000100474
		0.06861	-9.85782e-05
		0.06891	-9.66825e-05
		0.06901	-9.43128e-05
		0.0692	-9.38389e-05
		0.0694	-9.09953e-05
		0.06959	-9.19431e-05
		0.06969	-9.05213e-05
		0.07028	-8.81517e-05
		0.07048	-8.5782e-05
		0.07067	-8.72038e-05
		0.07087	-8.53081e-05
		0.07136	-8.62559e-05
		0.07156	-8.48341e-05
		0.07176	-8.53081e-05
		0.07195	-8.29384e-05
		0.0775	-5.87678e-05
		0.08796	-5.82938e-05
		0.09823	-0.000109005
		0.10795	-0.000114692
		0.11747	-0.000141232
		0.12741	-0.000150711
		0.13786	-0.000137441
		0.14795	-0.000134597

## Sheet: Figure 3b
Figure 3b
		Wavenumber (cm−1)	Absorbance (arb.u.)
	MoS2/PMMA	2800.18	0.000505388
		2800.66	0.000501282
		2801.14	0.000495316
		2801.63	0.000489383
		2802.11	0.000485311
		2802.59	0.000484427
		2803.07	0.000486996
		2803.55	0.00049219
		2804.04	0.000499045
		2804.52	0.000506032
		2805	0.000512023
		2805.48	0.000516253
		2805.97	0.000518425
		2806.45	0.000518337
		2806.93	0.000516224
		2807.41	0.000512218
		2807.89	0.000506882
		2808.38	0.000500651
		2808.86	0.000494252
		2809.34	0.000488386
		2809.82	0.000483649
		2810.3	0.000480472
		2810.79	0.000479123
		2811.27	0.000479367
		2811.75	0.000481106
		2812.23	0.000483909
		2812.72	0.000487208
		2813.2	0.00049031
		2813.68	0.000492879
		2814.16	0.000493854
		2814.64	0.000493103
		2815.12	0.000490456
		2815.61	0.00048645
		2816.09	0.000482045
		2816.57	0.000478603
		2817.05	0.000477319
		2817.54	0.000478892
		2818.02	0.000483188
		2818.5	0.000489809
		2818.98	0.000497227
		2819.47	0.000504181
		2819.95	0.000509308
		2820.43	0.00051171
		2820.91	0.000511257
		2821.39	0.000507681
		2821.88	0.000501615
		2822.36	0.000493689
		2822.84	0.000484766
		2823.32	0.000476077
		2823.8	0.000469048
		2824.29	0.000464907
		2824.77	0.000464421
		2825.25	0.000467687
		2825.73	0.000473676
		2826.21	0.000481027
		2826.7	0.000487714
		2827.18	0.00049211
		2827.66	0.000493516
		2828.14	0.000491767
		2828.62	0.00048766
		2829.11	0.000482457
		2829.59	0.000476922
		2830.07	0.000471719
		2830.55	0.000467347
		2831.04	0.000463572
		2831.52	0.000460329
		2832	0.000458048
		2832.48	0.000456798
		2832.96	0.000456676
		2833.45	0.000457351
		2833.93	0.000457827
		2834.41	0.000456975
		2834.89	0.000453864
		2835.38	0.000447964
		2835.86	0.000440005
		2836.34	0.00043115
		2836.82	0.000423224
		2837.3	0.000417689
		2837.79	0.000415277
		2838.27	0.000415918
		2838.75	0.000418752
		2839.23	0.000422681
		2839.71	0.000427341
		2840.2	0.000432632
		2840.68	0.000439217
		2841.16	0.000447763
		2841.64	0.000458467
		2842.12	0.000470931
		2842.61	0.000483761
		2843.09	0.000495263
		2843.57	0.000504009
		2844.05	0.000509234
		2844.53	0.000510739
		2845.02	0.000509919
		2845.5	0.000507638
		2845.98	0.000505024
		2846.46	0.000502876
		2846.95	0.00050106
		2847.43	0.000499278
		2847.91	0.000496996
		2848.39	0.000493984
		2848.88	0.000490341
		2849.36	0.000486698
		2849.84	0.00048362
		2850.32	0.000481804
		2850.8	0.000481981
		2851.28	0.000484282
		2851.77	0.000488611
		2852.25	0.000494565
		2852.73	0.000501119
		2853.21	0.000507239
		2853.7	0.000512033
		2854.18	0.000514766
		2854.66	0.000515341
		2855.14	0.000514521
		2855.62	0.000513701
		2856.11	0.000514076
		2856.59	0.000517009
		2857.07	0.000522698
		2857.55	0.000530481
		2858.03	0.000538827
		2858.52	0.000545614
		2859	0.000549377
		2859.48	0.000548689
		2859.96	0.000543716
		2860.45	0.000534957
		2860.93	0.000523775
		2861.41	0.00051123
		2861.89	0.00049842
		2862.37	0.000485743
		2862.86	0.000473399
		2863.34	0.000461719
		2863.82	0.000451202
		2864.3	0.000442212
		2864.78	0.000435448
		2865.27	0.000431207
		2865.75	0.00042969
		2866.23	0.000430231
		2866.71	0.000432498
		2867.2	0.000436194
		2867.68	0.000441052
		2868.16	0.000447437
		2868.64	0.000455517
		2869.12	0.000465422
		2869.61	0.000477055
		2870.09	0.000489353
		2870.57	0.000501151
		2871.05	0.000511191
		2871.53	0.000518508
		2872.02	0.000522802
		2872.5	0.000524505
		2872.98	0.000524846
		2873.46	0.000525155
		2873.95	0.000526327
		2874.43	0.000529059
		2874.91	0.000533154
		2875.39	0.000537282
		2875.87	0.000540347
		2876.36	0.00054102
		2876.84	0.000538273
		2877.32	0.000532271
		2877.8	0.000523644
		2878.28	0.000514089
		2878.77	0.00050503
		2879.25	0.000498032
		2879.73	0.000493458
		2880.21	0.000490877
		2880.69	0.000489259
		2881.18	0.000487375
		2881.66	0.000483964
		2882.14	0.000478858
		2882.62	0.000472757
		2883.11	0.000467286
		2883.59	0.000464074
		2884.07	0.000464648
		2884.55	0.000469538
		2885.03	0.000478281
		2885.52	0.000489582
		2886	0.000501879
		2886.48	0.000513511
		2886.96	0.000523484
		2887.44	0.000531364
		2887.93	0.000536853
		2888.41	0.000539985
		2888.89	0.000540923
		2889.37	0.000539205
		2889.86	0.000535128
		2890.34	0.000528959
		2890.82	0.000521462
		2891.3	0.000513865
		2891.78	0.000507531
		2892.27	0.000503488
		2892.75	0.000502434
		2893.23	0.000503804
		2893.71	0.000506934
		2894.19	0.000510629
		2894.68	0.000513693
		2895.16	0.000515097
		2895.64	0.000514341
		2896.12	0.000510996
		2896.6	0.000505424
		2897.09	0.000497894
		2897.57	0.000489102
		2898.05	0.00048031
		2898.53	0.000472714
		2899.01	0.000468239
		2899.5	0.000468015
		2899.98	0.000472905
		2900.46	0.000482743
		2900.94	0.000495936
		2901.43	0.000510457
		2901.91	0.000523684
		2902.39	0.000533356
		2902.87	0.000538148
		2903.35	0.000537989
		2903.84	0.000533813
		2904.32	0.000527412
		2904.8	0.000520478
		2905.28	0.000514874
		2905.76	0.000511362
		2906.25	0.000509975
		2906.73	0.000509917
		2907.21	0.000510091
		2907.69	0.000509202
		2908.18	0.00050652
		2908.66	0.000501447
		2909.14	0.000494315
		2909.62	0.000485855
		2910.1	0.000477229
		2910.59	0.000469765
		2911.07	0.000464526
		2911.55	0.00046211
		2912.03	0.000463181
		2912.51	0.000467339
		2913	0.000474255
		2913.48	0.000483262
		2913.96	0.000493399
		2914.44	0.000503768
		2914.93	0.000513174
		2915.41	0.000520589
		2915.89	0.00052508
		2916.37	0.000525553
		2916.85	0.000521741
		2917.34	0.000513712
		2917.82	0.000502129
		2918.3	0.000488355
		2918.78	0.00047385
		2919.26	0.000460376
		2919.75	0.000449625
		2920.23	0.000442527
		2920.71	0.00044021
		2921.19	0.000442774
		2921.68	0.000450353
		2922.16	0.000462281
		2922.64	0.000477764
		2923.12	0.000495107
		2923.6	0.000512915
		2924.09	0.000528964
		2924.57	0.000541392
		2925.05	0.000549271
		2925.53	0.000551869
		2926.01	0.000549584
		2926.5	0.000543748
		2926.98	0.000535584
		2927.46	0.000527055
		2927.94	0.000519159
		2928.43	0.000512956
		2928.91	0.000508646
		2929.39	0.000506163
		2929.87	0.000505207
		2930.35	0.000505414
		2930.84	0.000506284
		2931.32	0.00050762
		2931.8	0.000509022
		2932.28	0.000510424
		2932.76	0.000511494
		2933.25	0.000512132
		2933.73	0.000512339
		2934.21	0.000511947
		2934.69	0.000511025
		2935.18	0.000509438
		2935.66	0.000507187
		2936.14	0.000504504
		2936.62	0.000501688
		2937.1	0.000499072
		2937.59	0.00049702
		2938.07	0.000495765
		2938.55	0.000495241
		2939.03	0.000495381
		2939.51	0.00049572
		2940	0.000495793
		2940.48	0.0004958
		2940.96	0.000495774
		2941.44	0.00049608
		2941.92	0.000496851
		2942.41	0.00049792
		2942.89	0.000498791
		2943.37	0.000498765
		2943.85	0.000496878
		2944.34	0.0004931
		2944.82	0.000488026
		2945.3	0.000482819
		2945.78	0.000479306
		2946.26	0.000478582
		2946.75	0.000481378
		2947.23	0.000486964
		2947.71	0.000493944
		2948.19	0.000500261
		2948.67	0.000504286
		2949.16	0.000505289
		2949.64	0.000503635
		2950.12	0.000500587
		2950.6	0.000497837
		2951.08	0.000496615
		2951.57	0.000497253
		2952.05	0.000499252
		2952.53	0.000501184
		2953.01	0.000501623
		2953.49	0.00049957
		2953.98	0.000494795
		2954.46	0.000487994
		2954.94	0.000480263
		2955.42	0.000473363
		2955.91	0.000468355
		2956.39	0.000466402
		2956.87	0.000467438
		2957.35	0.000471297
		2957.83	0.000477014
		2958.32	0.000483629
		2958.8	0.000489879
		2959.28	0.0004949
		2959.76	0.000498061
		2960.24	0.000498997
		2960.73	0.000498306
		2961.21	0.000496552
		2961.69	0.000494566
		2962.17	0.000493012
		2962.66	0.000492089
		2963.14	0.000491597
		2963.62	0.00049137
		2964.1	0.000490712
		2964.58	0.000489723
		2965.07	0.000488766
		2965.55	0.000488573
		2966.03	0.000490206
		2966.51	0.000493633
		2966.99	0.000498919
		2967.48	0.000505102
		2967.96	0.000510953
		2968.44	0.000515143
		2968.92	0.00051681
		2969.41	0.000515953
		2969.89	0.000513269
		2970.37	0.000509589
		2970.85	0.000505876
		2971.33	0.000502295
		2971.82	0.000498383
		2972.3	0.000492976
		2972.78	0.000484945
		2973.26	0.000473661
		2973.74	0.000459223
		2974.23	0.000443025
		2974.71	0.000426928
		2975.19	0.000413354
		2975.67	0.000404462
		2976.16	0.000401513
		2976.64	0.000404673
		2977.12	0.000413113
		2977.6	0.000425237
		2978.08	0.000438789
		2978.57	0.000452044
		2979.05	0.000463339
		2979.53	0.000471846
		2980.01	0.000477231
		2980.49	0.000479694
		2980.98	0.000479634
		2981.46	0.000477813
		2981.94	0.000474863
		2982.42	0.000471084
		2982.91	0.000466706
		2983.39	0.000461765
		2983.87	0.000456458
		2984.35	0.000450885
		2984.83	0.000445213
		2985.32	0.000440271
		2985.8	0.000436492
		2986.28	0.000434771
		2986.76	0.000435706
		2987.24	0.00043953
		2987.73	0.000445778
		2988.21	0.000453885
		2988.69	0.000462723
		2989.17	0.00047103
		2989.66	0.00047781
		2990.14	0.000482398
		2990.62	0.000484894
		2991.1	0.00048563
		2991.58	0.00048527
		2992.07	0.00048418
		2992.55	0.000482392
		2993.03	0.000479675
		2993.51	0.000475198
		2993.99	0.000468761
		2994.48	0.0004602
		2994.96	0.000450443
		2995.44	0.000440919
		2995.92	0.000433388
		2996.4	0.000429343
		2996.89	0.000429548
		2997.37	0.000433338
		2997.85	0.000439585
		2998.33	0.000446563
		2998.82	0.000452578
		2999.3	0.000456701
		2999.78	0.000458865
		3000.26	0.000460165
		3000.74	0.000461598
		3001.23	0.000464393
		3001.71	0.000469212
		3002.19	0.000475892
		3002.67	0.000483833
		3003.15	0.000492273
		3003.64	0.000500115
		3004.12	0.000506795
		3004.6	0.000512047
		3005.08	0.000515705
		3005.57	0.000517636
		3006.05	0.00051804
		3006.53	0.000517015
		3007.01	0.000514729
		3007.49	0.000511712
		3007.98	0.000508795
		3008.46	0.000506642
		3008.94	0.000505684
		3009.42	0.000506021
		3009.9	0.000507222
		3010.39	0.000508654
		3010.87	0.000509257
		3011.35	0.000508598
		3011.83	0.000506212
		3012.31	0.000502365
		3012.8	0.000497688
		3013.28	0.00049248
		3013.76	0.000487636
		3014.24	0.000483192
		3014.72	0.000479677
		3015.21	0.000477158
		3015.69	0.00047537
		3016.17	0.000474478
		3016.65	0.000474218
		3017.14	0.000474455
		3017.62	0.000474825
		3018.1	0.000475195
		3018.58	0.000475267
		3019.06	0.00047484
		3019.55	0.000473948
		3020.03	0.000472691
		3020.51	0.000470903
		3020.99	0.000468882
		3021.47	0.000466596
		3021.96	0.000464576
		3022.44	0.000463285
		3022.92	0.000463456
		3023.4	0.000465652
		3023.89	0.000470273
		3024.37	0.000476553
		3024.85	0.00048363
		3025.33	0.000489745
		3025.81	0.000493369
		3026.3	0.00049344
		3026.78	0.000490423
		3027.26	0.000485579
		3027.74	0.000481301
		3028.22	0.000479844
		3028.71	0.000482738
		3029.19	0.000490114
		3029.67	0.000500479
		3030.15	0.000511043
		3030.64	0.000518785
		3031.12	0.000521014
		3031.6	0.000516636
		3032.08	0.000506114
		3032.56	0.000491607
		3033.05	0.000475839
		3033.53	0.000461599
		3034.01	0.000450813
		3034.49	0.000444409
		3034.97	0.00044209
		3035.46	0.000442891
		3035.94	0.000444888
		3036.42	0.000446984
		3036.9	0.000447951
		3037.39	0.000447259
		3037.87	0.000444972
		3038.35	0.000441523
		3038.83	0.000437345
		3039.31	0.000433066
		3039.8	0.000428787
		3040.28	0.000424841
		3040.76	0.000421061
		3041.24	0.000417148
		3041.72	0.000413268
		3042.21	0.000409454
		3042.69	0.00040574
		3043.17	0.000402823
		3043.65	0.000400769
		3044.14	0.000400309
		3044.62	0.00040121
		3045.1	0.000403471
		3045.58	0.000406796
		3046.06	0.000410684
		3046.55	0.000414871
		3047.03	0.000419092
		3047.51	0.00042308
		3047.99	0.000426737
		3048.47	0.00043016
		3048.96	0.000433186
		3049.44	0.000435747
		3049.92	0.000438008
		3050.4	0.000439839
		3050.88	0.000441602
		3051.37	0.0004434
		3051.85	0.000445562
		3052.33	0.000448156
		3052.81	0.000451513
		3053.3	0.000455668
		3053.78	0.000460884
		3054.26	0.00046723
		3054.74	0.000474639
		3055.22	0.000482579
		3055.71	0.000490519
		3056.19	0.000497463
		3056.67	0.000502215
		3057.15	0.000504045
		3057.63	0.000502422
		3058.12	0.000497412
		3058.6	0.000490045
		3059.08	0.000481383
		3059.56	0.000472754
		3060.05	0.000465221
		3060.53	0.00045958
		3061.01	0.000456131
		3061.49	0.00045484
		3061.97	0.000455408
		3062.46	0.000457671
		3062.94	0.000461127
		3063.42	0.000465381
		3063.9	0.0004701
		3064.38	0.000474686
		3064.87	0.000478608
		3065.35	0.000481367
		3065.83	0.000482335
		3066.31	0.000481641
		3066.79	0.000479022
		3067.28	0.000474576
		3067.76	0.00046877
		3068.24	0.0004621
		3068.72	0.000455331
		3069.2	0.000449723
		3069.69	0.000446673
		3070.17	0.000447241
		3070.65	0.000452424
		3071.13	0.000462123
		3071.62	0.000475375
		3072.1	0.000490453
		3072.58	0.000505067
		3073.06	0.000517589
		3073.54	0.000526426
		3074.03	0.00053151
		3074.51	0.000533573
		3074.99	0.000533477
		3075.47	0.000532185
		3075.95	0.000530097
		3076.44	0.00052688
		3076.92	0.000522268
		3077.4	0.000515763
		3077.88	0.000508096
		3078.37	0.000500197
		3078.85	0.000493825
		3079.33	0.000490442
		3079.81	0.000490911
		3080.29	0.000494534
		3080.78	0.000499319
		3081.26	0.000502809
		3081.74	0.000502447
		3082.22	0.000496673
		3082.7	0.000485852
		3083.19	0.000471712
		3083.67	0.000457405
		3084.15	0.000445988
		3084.63	0.000440181
		3085.11	0.000440782
		3085.6	0.00044746
		3086.08	0.000458087
		3086.56	0.000469911
		3087.04	0.000480306
		3087.53	0.00048715
		3088.01	0.000489511
		3088.49	0.000487456
		3088.97	0.000481881
		3089.45	0.00047458
		3089.94	0.000467312
		3090.42	0.000461804
		3090.9	0.00045965
		3091.38	0.000461579
		3091.86	0.000467725
		3092.35	0.000477589
		3092.83	0.000489678
		3093.31	0.000502067
		3093.79	0.000512364
		3094.28	0.00051861
		3094.76	0.00051941
		3095.24	0.000514599
		3095.72	0.000505371
		3096.2	0.000494019
		3096.69	0.000483697
		3097.17	0.000477125
		3097.65	0.000476398
		3098.13	0.000482046
		3098.61	0.000493173
		3099.1	0.000507321
		3099.58	0.000521237
		3100.06	0.0005318
		3100.54	0.00053622
		3101.03	0.000533467
		3101.51	0.000523874
		3101.99	0.000509201
		3102.47	0.000491971
		3102.95	0.00047514
		3103.44	0.000461465
		3103.92	0.000452803
		3104.4	0.000449785
		3104.88	0.000452311
		3105.36	0.000458723
		3105.85	0.000466993
		3106.33	0.0004743
		3106.81	0.000478553
		3107.29	0.000477693
		3107.78	0.000471222
		3108.26	0.000459506
		3108.74	0.000444403
		3109.22	0.000428404
		3109.7	0.000414099
		3110.19	0.000403745
		3110.67	0.000398968
		3111.15	0.000399967
		3111.63	0.000406344
		3112.11	0.000416638
		3112.6	0.000429688
		3113.08	0.000443934
		3113.56	0.000458446
		3114.04	0.000472393
		3114.53	0.000485245
		3115.01	0.000496537
		3115.49	0.000505738
		3115.97	0.000512183
		3116.45	0.000515673
		3116.94	0.000515875
		3117.42	0.000513454
		3117.9	0.000509273
		3118.38	0.000504396
		3118.86	0.000500115
		3119.35	0.000497296
		3119.83	0.000496469
		3120.31	0.000497469
		3120.79	0.000499464
		3121.28	0.000501692
		3121.76	0.000502857
		3122.24	0.000502063
		3122.72	0.000498845
		3123.2	0.000493104
		3123.68	0.000485338
		3124.17	0.000476243
		3124.65	0.000466485
		3125.13	0.000456894
		3125.61	0.000447966
		3126.1	0.000440234
		3126.58	0.000433896
		3127.06	0.000429384
		3127.54	0.000426798
		3128.02	0.000426635
		3128.51	0.000428829
		3128.99	0.000433413
		3129.47	0.000440156
		3129.95	0.000448923
		3130.43	0.000459151
		3130.92	0.000470675
		3131.4	0.000482829
		3131.88	0.000494785
		3132.36	0.000505712
		3132.85	0.000514182
		3133.33	0.000518933
		3133.81	0.00051877
		3134.29	0.000513029
		3134.77	0.000502241
		3135.26	0.000487734
		3135.74	0.000472132
		3136.22	0.000458258
		3136.7	0.000448865
		3137.18	0.000445382
		3137.67	0.000448373
		3138.15	0.000456576
		3138.63	0.000467701
		3139.11	0.000479092
		3139.59	0.000488391
		3140.08	0.000493939
		3140.56	0.000495436
		3141.04	0.00049338
		3141.52	0.0004892
		3142.01	0.000484222
		3142.49	0.000479676
		3142.97	0.000476293
		3143.45	0.00047457
		3143.93	0.00047444
		3144.42	0.000475704
		3144.9	0.000477799
		3145.38	0.000480723
		3145.86	0.000483681
		3146.34	0.00048624
		3146.83	0.000487571
		3147.31	0.000487342
		3147.79	0.000485087
		3148.27	0.000481105
		3148.76	0.000476028
		3149.24	0.000471084
		3149.72	0.000467535
		3150.2	0.000466409
		3150.68	0.000467872
		3151.17	0.000471527
		3151.65	0.000475779
		3152.13	0.000478937
		3152.61	0.000479205
		3153.09	0.000475755
		3153.58	0.00046852
		3154.06	0.000458895
		3154.54	0.00044854
		3155.02	0.000439147
		3155.51	0.000431813
		3155.99	0.00042697
		3156.47	0.000423553
		3156.95	0.000420535
		3157.43	0.00041692
		3157.92	0.000412408
		3158.4	0.000407996
		3158.88	0.000404911
		3159.36	0.000404814
		3159.84	0.000408469
		3160.33	0.000415011
		3160.81	0.00042308
		3161.29	0.00043042
		3161.77	0.000435435
		3162.26	0.000437363
		3162.74	0.000437133
		3163.22	0.000436639
		3163.7	0.000438036
		3164.18	0.000442354
		3164.67	0.000449594
		3165.15	0.000458261
		3165.63	0.000465634
		3166.11	0.000469654
		3166.59	0.000469457
		3167.08	0.000465244
		3167.56	0.000459204
		3168.04	0.000453895
		3168.52	0.000451806
		3169.01	0.000454299
		3169.49	0.00046124
		3169.97	0.000471302
		3170.45	0.000482626
		3170.93	0.000492954
		3171.42	0.000500726
		3171.9	0.000504813
		3172.38	0.000504848
		3172.86	0.0005008
		3173.34	0.000493399
		3173.83	0.000483707
		3174.31	0.000473418
		3174.79	0.000464158
		3175.27	0.000458185
		3175.76	0.000456395
		3176.24	0.000458921
		3176.72	0.0004647
		3177.2	0.000471309
		3177.68	0.000476291
		3178.17	0.000477556
		3178.65	0.000474105
		3179.13	0.000467037
		3179.61	0.000457678
		3180.09	0.000448518
		3180.58	0.000441682
		3181.06	0.000438066
		3181.54	0.00043777
		3182.02	0.000440295
		3182.5	0.000444281
		3182.99	0.000449032
		3183.47	0.000453649
		3183.95	0.000457801
		3184.43	0.000461389
		3184.91	0.000463881
		3185.4	0.000465112
		3185.88	0.000465082
		3186.36	0.000463491
		3186.84	0.00046107
		3187.33	0.000458284
		3187.81	0.000456162
		3188.29	0.000455036
		3188.77	0.000454972
		3189.25	0.000455937
		3189.74	0.000457633
		3190.22	0.000460258
		3190.7	0.000464278
		3191.18	0.000470688
		3191.66	0.000480119
		3192.15	0.00049287
		3192.63	0.000508212
		3193.11	0.000524019
		3193.59	0.000538564
		3194.08	0.000549458
		3194.56	0.000555637
		3195.04	0.000556835
		3195.52	0.000554015
		3196	0.000548605
		3196.49	0.000542464
		3196.97	0.00053649
		3197.45	0.000531579
		3197.93	0.000527165
		3198.41	0.000523018
		3198.9	0.000518604
		3199.38	0.000513826
		3199.86	0.000508748
		3200.34	0.000503704
		3200.82	0.000499125
		3201.31	0.000495475
		3201.79	0.000492988
		3202.27	0.000491861
		3202.75	0.000491864
		3203.24	0.000493095
		3203.72	0.00049509
		3204.2	0.00049745
		3204.68	0.000499643
		3205.16	0.000501705
		3205.65	0.000503466
		3206.13	0.000505594
		3206.61	0.000508717
		3207.09	0.000513435
		3207.57	0.000520177
		3208.06	0.000528613
		3208.54	0.000537879
		3209.02	0.000546847
		3209.5	0.000554254
		3209.99	0.000559237
		3210.47	0.000561564
		3210.95	0.000561998
		3211.43	0.000561071
		3211.91	0.000559679
		3212.4	0.000558486
		3212.88	0.000557592
		3213.36	0.000556631
		3213.84	0.000555472
		3214.32	0.000553615
		3214.81	0.000551061
		3215.29	0.000547875
		3215.77	0.00054396
		3216.25	0.000539447
		3216.74	0.00053407
		3217.22	0.000527897
		3217.7	0.000521226
		3218.18	0.000514456
		3218.66	0.000508515
		3219.15	0.000504002
		3219.63	0.000501316
		3220.11	0.000500256
		3220.59	0.000500258
		3221.07	0.000500327
		3221.56	0.000499998
		3222.04	0.000498706
		3222.52	0.00049665
		3223	0.000494461
		3223.49	0.000492969
		3223.97	0.000492507
		3224.45	0.000493174
		3224.93	0.000494604
		3225.41	0.000496466
		3225.9	0.000498659
		3226.38	0.000501185
		3226.86	0.00050484
		3227.34	0.000510187
		3227.82	0.00051756
		3228.31	0.000527557
		3228.79	0.00053918
		3229.27	0.000551302
		3229.75	0.000562162
		3230.24	0.000570333
		3230.72	0.00057432
		3231.2	0.000573924
		3231.68	0.000568979
		3232.16	0.000560814
		3232.65	0.00055039
		3233.13	0.000539966
		3233.61	0.000530872
		3234.09	0.000524632
		3234.57	0.000522111
		3235.06	0.000523143
		3235.54	0.000526897
		3236.02	0.000532279
		3236.5	0.000537494
		3236.98	0.000541381
		3237.47	0.000542878
		3237.95	0.000541519
		3238.43	0.000537869
		3238.91	0.000533124
		3239.39	0.000528445
		3239.88	0.000525526
		3240.36	0.000525296
		3240.84	0.000528386
		3241.32	0.000534565
		3241.81	0.000543067
		3242.29	0.000552366
		3242.77	0.000560769
		3243.25	0.000566649
		3243.73	0.000568976
		3244.22	0.000567285
		3244.7	0.000562373
		3245.18	0.000555104
		3245.66	0.000547005
		3246.14	0.000539139
		3246.63	0.00053177
		3247.11	0.000524568
		3247.59	0.000516768
		3248.07	0.000507475
		3248.56	0.00049629
		3249.04	0.000483843
		3249.52	0.000471031
		3250	0.000459415
		3250.48	0.000450255
		3250.97	0.000444084
		3251.45	0.000441065
		3251.93	0.00044057
		3252.41	0.0004422
		3252.89	0.000445555
		3253.38	0.000451001
		3253.86	0.000458971
		3254.34	0.000469796
		3254.82	0.000482977
		3255.3	0.000497919
		3255.79	0.000512563
		3256.27	0.000525514
		3256.75	0.000535377
		3257.23	0.000542087
		3257.72	0.00054604
		3258.2	0.000548566
		3258.68	0.00055086
		3259.16	0.00055385
		3259.64	0.00055724
		3260.13	0.000560529
		3260.61	0.000562159
		3261.09	0.000561133
		3261.57	0.000556752
		3262.05	0.000549284
		3262.54	0.000539094
		3263.02	0.000527476
		3263.5	0.000515327
		3263.98	0.000503743
		3264.47	0.000493488
		3264.95	0.000484958
		3265.43	0.000478587
		3265.91	0.000474208
		3266.39	0.000471621
		3266.88	0.000470428
		3267.36	0.000469734
		3267.84	0.000469405
		3268.32	0.000469275
		3268.8	0.000469842
		3269.29	0.000472135
		3269.77	0.00047725
		3270.25	0.00048605
		3270.73	0.000498502
		3271.22	0.000513875
		3271.7	0.00053101
		3272.18	0.000547945
		3272.66	0.000563188
		3273.14	0.000575609
		3273.63	0.000585075
		3274.11	0.000591287
		3274.59	0.000594909
		3275.07	0.000595974
		3275.55	0.000594416
		3276.04	0.000589837
		3276.52	0.000582136
		3277	0.000571513
		3277.48	0.000558467
		3277.97	0.000544358
		3278.45	0.000530616
		3278.93	0.000518766
		3279.41	0.000509805
		3279.89	0.000504197
		3280.38	0.000501644
		3280.86	0.000501547
		3281.34	0.000502911
		3281.82	0.000504573
		3282.3	0.000505705
		3282.79	0.000505309
		3283.27	0.000503818
		3283.75	0.000501563
		3284.23	0.000499508
		3284.72	0.000499079
		3285.2	0.000501472
		3285.68	0.000507716
		3286.16	0.00051801
		3286.64	0.000531493
		3287.12	0.000547232
		3287.61	0.000562807
		3288.09	0.000576556
		3288.57	0.000586852
		3289.05	0.000592433
		3289.54	0.000592702
		3290.02	0.000587823
		3290.5	0.000578363
		3290.98	0.000565184
		3291.47	0.000549715
		3291.95	0.000533715
		3292.43	0.000518944
		3292.91	0.00050726
		3293.39	0.000499926
		3293.88	0.000497838
		3294.36	0.000500164
		3294.84	0.000506076
		3295.32	0.000513516
		3295.8	0.000520557
		3296.29	0.000525042
		3296.77	0.000525742
		3297.25	0.000522059
		3297.73	0.00051436
		3298.21	0.000503806
		3298.7	0.000492389
		3299.18	0.000482632
		3299.66	0.000476859
		3300.14	0.000477028
		3300.62	0.000484002
		3301.11	0.000497117
		3301.59	0.000514815
		3302.07	0.000533808
		3302.55	0.000551241
		3303.04	0.000564326
		3303.52	0.000571932
		3304	0.000574093
		3304.48	0.00057237
		3304.96	0.000568786
		3305.45	0.000565303
		3305.93	0.000563015
		3306.41	0.000561425
		3306.89	0.000560099
		3307.38	0.000558044
		3307.86	0.000554926
		3308.34	0.000551144
		3308.82	0.000547694
		3309.3	0.000546236
		3309.78	0.000547467
		3310.27	0.000551654
		3310.75	0.000558031
		3311.23	0.000565106
		3311.71	0.000571484
		3312.2	0.000575837
		3312.68	0.000577566
		3313.16	0.00057654
		3313.64	0.00057309
		3314.12	0.000567681
		3314.61	0.000560612
		3315.09	0.000552481
		3315.57	0.000543918
		3316.05	0.000535953
		3316.53	0.000529947
		3317.02	0.000526796
		3317.5	0.000527264
		3317.98	0.000531018
		3318.46	0.000537197
		3318.95	0.000544703
		3319.43	0.000551944
		3319.91	0.000558189
		3320.39	0.000563039
		3320.87	0.000566727
		3321.36	0.000569652
		3321.84	0.000572245
		3322.32	0.000574241
		3322.8	0.000575439
		3323.28	0.000575608
		3323.77	0.000574482
		3324.25	0.00057236
		3324.73	0.000569873
		3325.21	0.000567353
		3325.7	0.000565895
		3326.18	0.000564969
		3326.66	0.00056474
		3327.14	0.000564843
		3327.62	0.00056458
		3328.11	0.000563687
		3328.59	0.000561963
		3329.07	0.000559111
		3329.55	0.000555097
		3330.03	0.000549822
		3330.52	0.000543882
		3331	0.000537976
		3331.48	0.000534095
		3331.96	0.0005335
		3332.45	0.000537886
		3332.93	0.00054765
		3333.41	0.000562162
		3333.89	0.000579098
		3334.37	0.000595371
		3334.86	0.000607295
		3335.34	0.00061271
		3335.82	0.000610289
		3336.3	0.000601028
		3336.78	0.000586754
		3337.27	0.000570256
		3337.75	0.000553626
		3338.23	0.00053849
		3338.71	0.000525214
		3339.2	0.000513896
		3339.68	0.000504272
		3340.16	0.000496442
		3340.64	0.000490935
		3341.12	0.000488614
		3341.61	0.000489879
		3342.09	0.000494961
		3342.57	0.000503098
		3343.05	0.000513459
		3343.53	0.000525048
		3344.02	0.000536671
		3344.5	0.00054783
		3344.98	0.000558324
		3345.46	0.000567623
		3345.95	0.000575264
		3346.43	0.000580114
		3346.91	0.00058138
		3347.39	0.000578196
		3347.87	0.000570629
		3348.36	0.000559576
		3348.84	0.000546864
		3349.32	0.000534584
		3349.8	0.00052506
		3350.28	0.000519685
		3350.77	0.000518992
		3351.25	0.000522614
		3351.73	0.000529655
		3352.21	0.000538921
		3352.69	0.000549681
		3353.18	0.000560906
		3353.66	0.000572663
		3354.14	0.000584553
		3354.62	0.00059558
		3355.11	0.000604946
		3355.59	0.000611392
		3356.07	0.000613221
		3356.55	0.000609772
		3357.03	0.000600943
		3357.52	0.000587798
		3358	0.000572164
		3358.48	0.000556464
		3358.96	0.00054259
		3359.44	0.000532368
		3359.93	0.000526164
		3360.41	0.00052391
		3360.89	0.00052491
		3361.37	0.000527901
		3361.86	0.000532387
		3362.34	0.000538001
		3362.82	0.000544744
		3363.3	0.000552616
		3363.78	0.000561384
		3364.27	0.000570518
		3364.75	0.000579055
		3365.23	0.000585898
		3365.71	0.000590251
		3366.19	0.000591849
		3366.68	0.000590757
		3367.16	0.000587772
		3367.64	0.000583725
		3368.12	0.000579247
		3368.6	0.000574901
		3369.09	0.000570954
		3369.57	0.000567638
		3370.05	0.000565484
		3370.53	0.000565188
		3371.01	0.000568047
		3371.5	0.000574559
		3371.98	0.000585286
		3372.46	0.000599567
		3372.94	0.000616406
		3373.43	0.000633842
		3373.91	0.000649818
		3374.39	0.000662075
		3374.87	0.000668953
		3375.35	0.000669256
		3375.84	0.000663116
		3376.32	0.000650966
		3376.8	0.000634301
		3377.28	0.000615146
		3377.76	0.000596024
		3378.25	0.000578896
		3378.73	0.000565952
		3379.21	0.000558087
		3379.69	0.000555568
		3380.18	0.000557697
		3380.66	0.000563345
		3381.14	0.000571384
		3381.62	0.000580883
		3382.1	0.000591246
		3382.59	0.000602074
		3383.07	0.000612968
		3383.55	0.000623266
		3384.03	0.000631737
		3384.51	0.000637153
		3385	0.000638452
		3385.48	0.000635335
		3385.96	0.000628433
		3386.44	0.000619173
		3386.93	0.000609315
		3387.41	0.000600919
		3387.89	0.000594582
		3388.37	0.0005911
		3388.85	0.000590041
		3389.34	0.000590975
		3389.82	0.000593303
		3390.3	0.000596694
		3390.78	0.000600483
		3391.26	0.00060404
		3391.75	0.00060597
		3392.23	0.000604547
		3392.71	0.000598209
		3393.19	0.000585862
		3393.68	0.000568005
		3394.16	0.000546728
		3394.64	0.000525486
		3395.12	0.000508196
		3395.6	0.000498042
		3396.09	0.000497184
		3396.57	0.000505387
		3397.05	0.000520562
		3397.53	0.000538924
		3398.01	0.000556822
		3398.5	0.000570903
		3398.98	0.000579373
		3399.46	0.000581668
		3399.94	0.000578618
		3400.43	0.000571618
		3400.91	0.000562193
		3401.39	0.000551839
		3401.87	0.000541785
		3402.35	0.000532661
		3402.84	0.000525394
		3403.32	0.000519855
		3403.8	0.000516441
		3404.28	0.000514719
		3404.76	0.000514591
		3405.25	0.000515259
		3405.73	0.000516956
		3406.21	0.000519185
		3406.69	0.000522343
		3407.18	0.000527029
		3407.66	0.000533473
		3408.14	0.000541644
		3408.62	0.000551309
		3409.1	0.000561307
		3409.59	0.000570939
		3410.07	0.000578812
		3410.55	0.000584394
		3411.03	0.000587321
		3411.51	0.000588122
		3412	0.000587363
		3412.48	0.000585907
		3412.96	0.000584384
		3413.44	0.000582762
		3413.92	0.000580774
		3414.41	0.000577891
		3414.89	0.000573978
		3415.37	0.000568837
		3415.85	0.000563463
		3416.34	0.000559551
		3416.82	0.000558792
		3417.3	0.000562979
		3417.78	0.000573143
		3418.26	0.000589151
		3418.75	0.000609408
		3419.23	0.000631094
		3419.71	0.000650623
		3420.19	0.000664774
		3420.67	0.000670889
		3421.16	0.000668436
		3421.64	0.000657649
		3422.12	0.000640653
		3422.6	0.000619673
		3423.08	0.000596469
		3423.57	0.000572371
		3424.05	0.000548241
		3424.53	0.000524212
		3425.01	0.000501047
		3425.49	0.000479742
		3425.98	0.000462488
		3426.46	0.000451606
		3426.94	0.00044889
		3427.42	0.000454935
		3427.91	0.000469112
		3428.39	0.000488535
		3428.87	0.000509949
		3429.35	0.000529407
		3429.83	0.000544616
		3430.32	0.000554679
		3430.8	0.000560428
		3431.28	0.000563952
		3431.76	0.000567377
		3432.24	0.000572096
		3432.73	0.000578541
		3433.21	0.00058522
		3433.69	0.000590504
		3434.17	0.0005926
		3434.66	0.000590913
		3435.14	0.000585871
		3435.62	0.000578639
		3436.1	0.000571141
		3436.58	0.000565171
		3437.07	0.000561159
		3437.55	0.000559703
		3438.03	0.000560672
		3438.51	0.000564395
		3438.99	0.000570973
		3439.48	0.000581071
		3439.96	0.000594722
		3440.44	0.000611161
		3440.92	0.000628233
		3441.41	0.000643511
		3441.89	0.000654308
		3442.37	0.000659361
		3442.85	0.000659499
		3443.33	0.000657512
		3443.82	0.00065682
		3444.3	0.000660777
		3444.78	0.000670511
		3445.26	0.000684397
		3445.74	0.000698184
		3446.23	0.000706458
		3446.71	0.000704637
		3447.19	0.000690794
		3447.67	0.000666758
		3448.16	0.000637278
		3448.64	0.000608398
		3449.12	0.000585462
		3449.6	0.000570927
		3450.08	0.000564989
		3450.57	0.000564696
		3451.05	0.00056676
		3451.53	0.000567463
		3452.01	0.000564945
		3452.49	0.000558544
		3452.98	0.000549753
		3453.46	0.000540197
		3453.94	0.000531439
		3454.42	0.000524641
		3454.91	0.000519866
		3455.39	0.000517084
		3455.87	0.000516226
		3456.35	0.000517527
		3456.83	0.000521681
		3457.32	0.000529455
		3457.8	0.000541013
		3458.28	0.000556422
		3458.76	0.00057462
		3459.24	0.000593914
		3459.73	0.000612611
		3460.21	0.00062862
		3460.69	0.00064048
		3461.17	0.000647491
		3461.66	0.00064939
		3462.14	0.000646939
		3462.62	0.000641665
		3463.1	0.000635163
		3463.58	0.000629193
		3464.07	0.000625214
		3464.55	0.000623726
		3465.03	0.000624197
		3465.51	0.000625863
		3465.99	0.000627396
		3466.48	0.000627834
		3466.96	0.000626445
		3467.44	0.000623928
		3467.92	0.00062068
		3468.4	0.000617964
		3468.89	0.000616476
		3469.37	0.000617146
		3469.85	0.000619742
		3470.33	0.000623998
		3470.82	0.000629449
		3471.3	0.000635132
		3471.78	0.000639687
		3472.26	0.000642084
		3472.74	0.000640762
		3473.23	0.00063456
		3473.71	0.000623211
		3474.19	0.000607314
		3474.67	0.000588761
		3475.15	0.00057094
		3475.64	0.000556871
		3476.12	0.000549474
		3476.6	0.000550311
		3477.08	0.000559247
		3477.57	0.000574291
		3478.05	0.000593221
		3478.53	0.00061318
		3479.01	0.000631812
		3479.49	0.000647689
		3479.98	0.000660247
		3480.46	0.000668721
		3480.94	0.00067291
		3481.42	0.000671821
		3481.9	0.000664888
		3482.39	0.000651912
		3482.87	0.00063369
		3483.35	0.00061185
		3483.83	0.000589547
		3484.31	0.000569933
		3484.8	0.000555831
		3485.28	0.000548867
		3485.76	0.000549504
		3486.24	0.000556282
		3486.72	0.00056658
		3487.21	0.000577243
		3487.69	0.00058525
		3488.17	0.000588576
		3488.65	0.000586724
		3489.14	0.000580357
		3489.62	0.000571135
		3490.1	0.000561149
		3490.58	0.000552525
		3491.06	0.00054639
		3491.55	0.000543476
		3492.03	0.000543649
		3492.51	0.000546411
		3492.99	0.000550633
		3493.47	0.000555752
		3493.96	0.000560639
		3494.44	0.000564961
		3494.92	0.000567956
		3495.4	0.000569755
		3495.89	0.000570592
		3496.37	0.000571562
		3496.85	0.000574291
		3497.33	0.000580705
		3497.81	0.000592763
		3498.3	0.000611593
		3498.78	0.00063753
		3499.26	0.000669113
		3499.74	0.000703953
		3500.22	0.000738728
		3500.71	0.000769688
		3501.19	0.000793608
		3501.67	0.000807764
		3502.15	0.000810494
		3502.64	0.000801201
		3503.12	0.000780151
		3503.6	0.000748707
		3504.08	0.000709661
		3504.56	0.000666634
		3505.05	0.000624906
		3505.53	0.000589357
		3506.01	0.000565263
		3506.49	0.000555511
		3506.97	0.000561327
		3507.46	0.000579825
		3507.94	0.000606158
		3508.42	0.000632958
		3508.9	0.000653119
		3509.39	0.000661294
		3509.87	0.000655989
		3510.35	0.000638864
		3510.83	0.000614569
		3511.31	0.000588116
		3511.8	0.000563691
		3512.28	0.000543649
		3512.76	0.00052852
		3513.24	0.000517574
		3513.72	0.000509947
		3514.21	0.000504876
		3514.69	0.000502561
		3515.17	0.000503332
		3515.65	0.000507654
		3516.14	0.00051513
		3516.62	0.000525095
		3517.1	0.000535791
		3517.58	0.000546387
		3518.06	0.000556386
		3518.55	0.00056705
		3519.03	0.00058007
		3519.51	0.000598038
		3519.99	0.000622779
		3520.47	0.000654859
		3520.96	0.000692586
		3521.44	0.000732873
		3521.92	0.000770839
		3522.4	0.000801834
		3522.88	0.000822036
		3523.37	0.000830281
		3523.85	0.000827964
		3524.33	0.000819004
		3524.81	0.000807818
		3525.3	0.000798825
		3525.78	0.00079415
		3526.26	0.000793958
		3526.74	0.000795859
		3527.22	0.000796332
		3527.71	0.000791525
		3528.19	0.000778779
		3528.67	0.000756801
		3529.15	0.000726655
		3529.63	0.000690469
		3530.12	0.000650965
		3530.6	0.000610967
		3531.08	0.000573462
		3531.56	0.000540972
		3532.05	0.000516352
		3532.53	0.000501856
		3533.01	0.000499242
		3533.49	0.000508543
		3533.97	0.000528433
		3534.46	0.000555361
		3534.94	0.000584382
		3535.42	0.000609886
		3535.9	0.00062749
		3536.38	0.000634802
		3536.87	0.000632685
		3537.35	0.000623929
		3537.83	0.000612451
		3538.31	0.000602134
		3538.79	0.000595768
		3539.28	0.000594682
		3539.76	0.000599072
		3540.24	0.000609172
		3540.72	0.000625514
		3541.2	0.000648331
		3541.69	0.00067872
		3542.17	0.000716748
		3542.65	0.000761222
		3543.13	0.000809753
		3543.62	0.000858388
		3544.1	0.000901813
		3544.58	0.000935243
		3545.06	0.00095409
		3545.54	0.000955925
		3546.03	0.000939753
		3546.51	0.000907105
		3546.99	0.000862101
		3547.47	0.000810593
		3547.95	0.000759622
		3548.44	0.000716095
		3548.92	0.000685555
		3549.4	0.000671951
		3549.88	0.000675645
		3550.37	0.000694381
		3550.85	0.000722315
		3551.33	0.000752012
		3551.81	0.000775599
		3552.29	0.000787597
		3552.78	0.000786111
		3553.26	0.000773234
		3553.74	0.000753251
		3554.22	0.000731409
		3554.7	0.000711561
		3555.19	0.00069593
		3555.67	0.00068455
		3556.15	0.000677022
		3556.63	0.000672117
		3557.11	0.000669237
		3557.6	0.000668616
		3558.08	0.000670683
		3558.56	0.000675905
		3559.04	0.000684414
		3559.53	0.000695115
		3560.01	0.000707243
		3560.49	0.000719472
		3560.97	0.000732299
		3561.45	0.000746621
		3561.94	0.000765592
		3562.42	0.000793033
		3562.9	0.000833662
		3563.38	0.000891468
		3563.86	0.00096905
		3564.35	0.00107
		3564.83	0.00118
		3565.31	0.00129
		3565.79	0.0014
		3566.28	0.00147
		3566.76	0.0015
		3567.24	0.00147
		3567.72	0.00138
		3568.2	0.00127
		3568.69	0.00114
		3569.17	0.00101
		3569.65	0.000894146
		3570.13	0.000799393
		3570.61	0.000725545
		3571.1	0.000671565
		3571.58	0.000635386
		3572.06	0.000614182
		3572.54	0.000605361
		3573.03	0.000605769
		3573.51	0.000613016
		3573.99	0.000624579
		3574.47	0.000638266
		3574.95	0.000652751
		3575.44	0.00066707
		3575.92	0.000680991
		3576.4	0.000694316
		3576.88	0.000706511
		3577.36	0.000716914
		3577.85	0.000724229
		3578.33	0.000727161
		3578.81	0.000724714
		3579.29	0.00071712
		3579.78	0.000705176
		3580.26	0.000690875
		3580.74	0.000676608
		3581.22	0.000665329
		3581.7	0.000659728
		3582.19	0.000663424
		3582.67	0.000679702
		3583.15	0.000713281
		3583.63	0.000768016
		3584.11	0.000847668
		3584.6	0.000952882
		3585.08	0.00108
		3585.56	0.00122
		3586.04	0.00136
		3586.53	0.00146
		3587.01	0.00151
		3587.49	0.0015
		3587.97	0.00142
		3588.45	0.0013
		3588.94	0.00116
		3589.42	0.00102
		3589.9	0.000909341
		3590.38	0.000832555
		3590.86	0.000793208
		3591.35	0.000789699
		3591.83	0.000817441
		3592.31	0.000868934
		3592.79	0.000935116
		3593.27	0.00101
		3593.76	0.00107
		3594.24	0.00112
		3594.72	0.00115
		3595.2	0.00117
		3595.68	0.00116
		3596.17	0.00115
		3596.65	0.00113
		3597.13	0.00111
		3597.61	0.0011
		3598.1	0.00109
		3598.58	0.0011
		3599.06	0.00111
		3599.54	0.00112
		3600.02	0.00112
		3600.51	0.00112
		3600.99	0.0011
		3601.47	0.00106
		3601.95	0.00101
		3602.43	0.000957287
		3602.92	0.000905307
		3603.4	0.000864361
		3603.88	0.000841221
		3604.36	0.000840767
		3604.85	0.000864294
		3605.33	0.000910012
		3605.81	0.000971914
		3606.29	0.00104
		3606.77	0.0011
		3607.26	0.00115
		3607.74	0.00117
		3608.22	0.00115
		3608.7	0.00112
		3609.18	0.00107
		3609.67	0.00103
		3610.15	0.00101
		3610.63	0.00101
		3611.11	0.00104
		3611.59	0.00109
		3612.08	0.00114
		3612.56	0.00119
		3613.04	0.00121
		3613.52	0.00122
		3614.01	0.0012
		3614.49	0.00117
		3614.97	0.00115
		3615.45	0.00115
		3615.93	0.00117
		3616.42	0.0012
		3616.9	0.00126
		3617.38	0.00131
		3617.86	0.00137
		3618.34	0.0014
		3618.83	0.0014
		3619.31	0.00137
		3619.79	0.00132
		3620.27	0.00125
		3620.76	0.00118
		3621.24	0.00111
		3621.72	0.00104
		3622.2	0.00098984
		3622.68	0.000952408
		3623.17	0.00093086
		3623.65	0.000925788
		3624.13	0.000936232
		3624.61	0.000961791
		3625.09	0.001
		3625.58	0.00106
		3626.06	0.00114
		3626.54	0.00123
		3627.02	0.00135
		3627.51	0.00148
		3627.99	0.0016
		3628.47	0.00166
		3628.95	0.00165
		3629.43	0.00157
		3629.92	0.00145
		3630.4	0.00132
		3630.88	0.0012
		3631.36	0.00111
		3631.84	0.00104
		3632.33	0.000988627
		3632.81	0.00094462
		3633.29	0.000902377
		3633.77	0.000857681
		3634.26	0.000810631
		3634.74	0.000764815
		3635.22	0.000724948
		3635.7	0.000694414
		3636.18	0.000673775
		3636.67	0.000660574
		3637.15	0.000650627
		3637.63	0.000639485
		3638.11	0.00062519
		3638.59	0.000607941
		3639.08	0.000590527
		3639.56	0.000576267
		3640.04	0.000567583
		3640.52	0.000564575
		3641.01	0.000566015
		3641.49	0.000569778
		3641.97	0.0005755
		3642.45	0.000585139
		3642.93	0.00060384
		3643.42	0.000638907
		3643.9	0.00069745
		3644.38	0.000785356
		3644.86	0.000905134
		3645.34	0.00106
		3645.83	0.00123
		3646.31	0.00142
		3646.79	0.0016
		3647.27	0.00176
		3647.76	0.00189
		3648.24	0.00196
		3648.72	0.00199
		3649.2	0.00195
		3649.68	0.00185
		3650.17	0.0017
		3650.65	0.00151
		3651.13	0.00132
		3651.61	0.00113
		3652.09	0.000971335
		3652.58	0.000847149
		3653.06	0.00076208
		3653.54	0.000715673
		3654.02	0.000704032
		3654.5	0.000719651
		3654.99	0.00075061
		3655.47	0.000781738
		3655.95	0.000797924
		3656.43	0.000790731
		3656.91	0.000760625
		3657.4	0.000715747
		3657.88	0.000665627
		3658.36	0.000618269
		3658.84	0.000577986
		3659.33	0.000545905
		3659.81	0.000520927
		3660.29	0.000501228
		3660.77	0.000484383
		3661.25	0.000468436
		3661.74	0.00045209
		3662.22	0.000435016
		3662.7	0.000417677
		3663.18	0.000401864
		3663.66	0.000389834
		3664.15	0.00038517
		3664.63	0.000391156
		3665.11	0.000411475
		3665.59	0.000449049
		3666.08	0.000506439
		3666.56	0.000585011
		3667.04	0.000685841
		3667.52	0.000806886
		3668	0.000942978
		3668.49	0.00108
		3668.97	0.0012
		3669.45	0.00128
		3669.93	0.0013
		3670.41	0.00126
		3670.9	0.00119
		3671.38	0.00111
		3671.86	0.00105
		3672.34	0.00103
		3672.82	0.00105
		3673.31	0.00113
		3673.79	0.00126
		3674.27	0.00142
		3674.75	0.00157
		3675.24	0.00165
		3675.72	0.00164
		3676.2	0.00156
		3676.68	0.00143
		3677.16	0.00131
		3677.65	0.00119
		3678.13	0.00109
		3678.61	0.00101
		3679.09	0.00092437
		3679.57	0.000844503
		3680.06	0.00076691
		3680.54	0.000696302
		3681.02	0.000638419
		3681.5	0.00059787
		3681.99	0.00057568
		3682.47	0.00057002
		3682.95	0.000576175
		3683.43	0.000589034
		3683.91	0.000604185
		3684.4	0.000620365
		3684.88	0.000638969
		3685.36	0.00066501
		3685.84	0.000704964
		3686.32	0.000766238
		3686.81	0.000854622
		3687.29	0.000972522
		3687.77	0.00111
		3688.25	0.00127
		3688.74	0.0014
		3689.22	0.00151
		3689.7	0.00156
		3690.18	0.00156
		3690.66	0.00151
		3691.15	0.00142
		3691.63	0.0013
		3692.11	0.00117
		3692.59	0.00105
		3693.07	0.000943004
		3693.56	0.000858885
		3694.04	0.000799189
		3694.52	0.000761283
		3695	0.000740812
		3695.49	0.000732061
		3695.97	0.000729919
		3696.45	0.000730499
		3696.93	0.000732706
		3697.41	0.000736905
		3697.9	0.000746184
		3698.38	0.000763731
		3698.86	0.000793034
		3699.34	0.000836188
		3699.82	0.000892564
		3700.31	0.000957387
		3700.79	0.00102
		3701.27	0.00107
		3701.75	0.0011
		3702.24	0.0011
		3702.72	0.00107
		3703.2	0.00102
		3703.68	0.000965869
		3704.16	0.000916987
		3704.65	0.000882559
		3705.13	0.00086826
		3705.61	0.000876811
		3706.09	0.00090878
		3706.57	0.00096304
		3707.06	0.00104
		3707.54	0.00113
		3708.02	0.00123
		3708.5	0.00134
		3708.98	0.00145
		3709.47	0.00155
		3709.95	0.00162
		3710.43	0.00165
		3710.91	0.00163
		3711.39	0.00156
		3711.88	0.00145
		3712.36	0.00131
		3712.84	0.00116
		3713.32	0.00103
		3713.81	0.000909902
		3714.29	0.00081583
		3714.77	0.000747609
		3715.25	0.000705725
		3715.73	0.000689142
		3716.22	0.0006954
		3716.7	0.00071972
		3717.18	0.000755761
		3717.66	0.000796752
		3718.14	0.00083808
		3718.63	0.000877883
		3719.11	0.00091862
		3719.59	0.000964345
		3720.07	0.00102
		3720.56	0.00108
		3721.04	0.00116
		3721.52	0.00123
		3722	0.0013
		3722.48	0.00136
		3722.97	0.00141
		3723.45	0.00145
		3723.93	0.00148
		3724.41	0.00151
		3724.89	0.00152
		3725.38	0.00152
		3725.86	0.0015
		3726.34	0.00145
		3726.82	0.00138
		3727.3	0.00129
		3727.79	0.00122
		3728.27	0.00115
		3728.75	0.00111
		3729.23	0.0011
		3729.72	0.00112
		3730.2	0.00117
		3730.68	0.00124
		3731.16	0.00133
		3731.64	0.00144
		3732.13	0.00155
		3732.61	0.00166
		3733.09	0.00178
		3733.57	0.00188
		3734.05	0.00196
		3734.54	0.00202
		3735.02	0.00202
		3735.5	0.00198
		3735.98	0.00189
		3736.47	0.00177
		3736.95	0.00164
		3737.43	0.00153
		3737.91	0.00143
		3738.39	0.00135
		3738.88	0.00129
		3739.36	0.00124
		3739.84	0.00121
		3740.32	0.00119
		3740.8	0.00118
		3741.29	0.00118
		3741.77	0.00119
		3742.25	0.00122
		3742.73	0.00126
		3743.22	0.00132
		3743.7	0.00137
		3744.18	0.00139
		3744.66	0.00138
		3745.14	0.00135
		3745.63	0.00129
		3746.11	0.00124
		3746.59	0.00121
		3747.07	0.0012
		3747.55	0.00121
		3748.04	0.00125
		3748.52	0.00132
		3749	0.0014
		3749.48	0.00149
		3749.97	0.00157
		3750.45	0.00161
		3750.93	0.00161
		3751.41	0.00155
		3751.89	0.00146
		3752.38	0.00134
		3752.86	0.0012
		3753.34	0.00108
		3753.82	0.000978923
		3754.3	0.000901382
		3754.79	0.000851949
		3755.27	0.000830017
		3755.75	0.000833688
		3756.23	0.00085888
		3756.72	0.000900048
		3757.2	0.000949557
		3757.68	0.000998673
		3758.16	0.00104
		3758.64	0.00106
		3759.12	0.00105
		3759.61	0.00101
		3760.09	0.000949472
		3760.57	0.000869247
		3761.05	0.00078648
		3761.54	0.000715581
		3762.02	0.000666966
		3762.5	0.000646306
		3762.98	0.000653362
[truncated: 5,471 more rows]

## Sheet: Figure 3c
Figure 3c
		t (nm)	∆t (nm)	standard deviation (nm)
	inset	186	2.91089	0.42663
		321	3.33149	0.47085
		389	3.88283	0.31733
		Position (μm)	Height (nm)
	in dry Ar	-0.34222	1.4844
		-0.32176	1.3671
		-0.30131	1.441
		-0.28086	1.4217
		-0.2604	1.3611
		-0.23995	1.3322
		-0.2195	1.3607
		-0.19904	1.3021
		-0.17859	1.1344
		-0.15814	1.2593
		-0.13768	1.0385
		-0.11723	0.9824
		-0.09678	0.9944
		-0.07632	0.8723
		-0.05587	0.651
		-0.03542	0.3992
		-0.01496	0.2656
		0.00549	-0.0694
		0.02595	0.6982
		0.0464	16.3858
		0.06685	56.4521
		0.08731	98.4248
		0.10776	133.566
		0.12821	162.017
		0.14867	180.65
		0.16912	185.321
		0.18957	186.066
		0.21003	186.124
		0.23048	186.116
		0.25093	186.063
		0.27139	185.736
		0.29184	185.601
		0.31229	185.54
		0.33275	185.527
		0.3532	185.433
		0.37366	185.578
		0.39411	185.446
		0.41456	185.14
		0.43502	185.212
		0.45547	185.362
		0.47592	185.444
		0.49638	185.482
		0.51683	185.358
		0.53728	185.5
		0.55774	185.626
		0.57819	185.638
		0.59865	185.418
		0.6191	185.438
		0.63955	185.224
		0.66001	185.179
		0.68046	185.142
		0.70091	185.224
		0.72137	185.327
		0.74182	185.392
		0.76227	185.515
		0.78273	185.67
		0.80318	185.643
		0.82363	185.445
		0.84409	185.211
		0.86454	185.161
		0.885	185.378
		0.90545	185.428
		0.9259	185.427
		0.94636	185.438
		0.96681	185.308
		0.98726	185.177
		Position (μm)	Height (nm)
	80% RH	-0.35367	1.4698
		-0.33322	1.4367
		-0.31276	1.2694
		-0.29231	1.3062
		-0.27186	1.1864
		-0.2514	1.1471
		-0.23095	1.1244
		-0.2105	1.0317
		-0.19004	0.9743
		-0.16959	0.8997
		-0.14914	0.6126
		-0.12868	0.5171
		-0.10823	0.511
		-0.08778	0.3937
		-0.06732	0.2862
		-0.04687	0.1033
		-0.02641	-0.1078
		-0.00596	-0.0859
		0.01449	0.7109
		0.03495	8.6241
		0.0554	38.9669
		0.07585	76.8777
		0.09631	113.933
		0.11676	146.125
		0.13721	172.72
		0.15767	186.451
		0.17812	188.446
		0.19857	188.938
		0.21903	188.95
		0.23948	189.01
		0.25993	188.819
		0.28039	188.693
		0.30084	188.704
		0.3213	188.731
		0.34175	188.904
		0.3622	188.996
		0.38266	188.843
		0.40311	188.756
		0.42356	188.699
		0.44402	188.714
		0.46447	188.947
		0.48492	189.083
		0.50538	189.032
		0.52583	188.986
		0.54628	189.034
		0.56674	189.191
		0.58719	189.133
		0.60765	188.991
		0.6281	188.847
		0.64855	188.787
		0.66901	188.873
		0.68946	188.892
		0.70991	189.04
		0.73037	189.172
		0.75082	189.219
		0.77127	189.176
		0.79173	189.242
		0.81218	189.359
		0.83263	189.259
		0.85309	189.148
		0.87354	189.164
		0.894	189.14
		0.91445	189.186
		0.9349	189.136
		0.95536	189.067
		0.97581	188.915
		0.99626	188.928

## Sheet: Figure 3e
Figure 3e
		σr·t (GPa·nm)	Gc (J/m2)	Pre (arb.u.)
	SWLB (this work)	60.9096	0.093	1
	Web (MoS2/Al2O3, this work)	60.9096	0.249	0
	Web (MoS2/Al2O3, ACS Nano)	26.5137	0.3	0
		65.7808	0.3	0
		88.2671	0.3	0
	TC (DLC/Si)	364	0.93	0
	TC (W/SiO2)	307	1.13	0
		409.5	0.897	0
		654	1.8	0
	TC (Mo/Ag/SiO2)	327.007	0.936	0
	TC (SiAlNx/flat glass)	383.46	1.59842	0
		518.87	1.57341	0
		611.589	1.37245	0
		693.488	1.19995	0
		865.519	1.35089	0
		982.335	1.31552	0
		1064.99	1.20081	0
		1300.02	1.43972	0
	Circular (Mica/Al)	13000	1.7	0
	Circular (TiN/SiO2)	1136.71	3.15	0
	Ring (Co/Oil/Glass)	6514.29	142	0
	TC-Ring/Circular	10	250	0
		20	125	0
		30	83.3333	0
		50	50	0
		80	31.25	0
		100	25	0
		120	20.8333	0
		150	16.6667	0
		180	13.8889	0
		200	12.5	0
		250	10	0
		300	8.33333	0
		350	7.14286	0
		400	6.25	0
		500	5	0
		600	4.16667	0
		800	3.125	0
		1000	2.5	0
		1200	2.08333	0
		1500	1.66667	0
		2000	1.25	0
		4000	0.625	0
		6000	0.41667	0
		8000	0.3125	0
		10000	0.25	0
		20000	0.125	0
		40000	0.0625	0
		50000	0.05	0
	TC-Web	10	15.5	0
		20	7.75	0
		30	5.16667	0
		50	3.1	0
		80	1.9375	0
		100	1.55	0
		120	1.29167	0
		150	1.03333	0
		180	0.86111	0
		200	0.775	0
		250	0.62	0
		300	0.51667	0
		350	0.44286	0
		400	0.3875	0
		500	0.31	0
		600	0.25833	0
		800	0.19375	0
		1000	0.155	0
		1200	0.12917	0
		1500	0.10333	0
		2000	0.0775	0
		3000	0.05167	0
	TC-Web18	10	15.5564	0
		20	7.77818	0
		40	3.88909	0
		80	1.94455	0
		160	0.97227	0
		320	0.48614	0
		640	0.24307	0
		1280	0.12153	0
		2560	0.06077	0
		3000	0.05185	0

## Sheet: Figure 4b
Figure 4b
		Separation (nm)	Traction (GPa)
		0.33915	0.0015
		0.3393	0.0119
		0.33945	0.02226
		0.3396	0.03255
		0.33975	0.04277
		0.3399	0.05297
		0.34005	0.06308
		0.3402	0.07305
		0.34035	0.08302
		0.3405	0.09294
		0.34065	0.10279
		0.3408	0.11255
		0.34095	0.12223
		0.3411	0.13179
		0.34125	0.14136
		0.3414	0.15087
		0.34155	0.16027
		0.3417	0.1696
		0.34185	0.17885
		0.342	0.18807
		0.34215	0.19724
		0.3423	0.2063
		0.34245	0.21536
		0.3426	0.22432
		0.34275	0.23324
		0.3429	0.24212
		0.34305	0.25095
		0.3432	0.25971
		0.34335	0.26846
		0.3435	0.27709
		0.34365	0.2857
		0.3438	0.29422
		0.34395	0.30265
		0.3441	0.31105
		0.34425	0.31938
		0.3444	0.32767
		0.34455	0.33587
		0.3447	0.34403
		0.34485	0.35219
		0.345	0.36027
		0.34515	0.36823
		0.3453	0.37619
		0.34545	0.38409
		0.3456	0.39193
		0.34575	0.39976
		0.3459	0.40751
		0.34605	0.41522
		0.3462	0.42284
		0.34635	0.43041
		0.3465	0.43795
		0.34665	0.44541
		0.3468	0.45283
		0.34695	0.46019
		0.3471	0.4675
		0.34725	0.4748
		0.3474	0.48204
		0.34755	0.48923
		0.3477	0.49637
		0.34785	0.50346
		0.348	0.51051
		0.34815	0.51751
		0.3483	0.52444
		0.34845	0.5313
		0.3486	0.53821
		0.34875	0.54498
		0.3489	0.5517
		0.34905	0.55841
		0.3492	0.56508
		0.34935	0.57169
		0.3495	0.57822
		0.34965	0.58467
		0.3498	0.59108
		0.34995	0.59748
		0.3501	0.60387
		0.35025	0.61021
		0.3504	0.61647
		0.35055	0.62268
		0.3507	0.62888
		0.35085	0.63503
		0.351	0.64117
		0.35115	0.64726
		0.3513	0.65324
		0.35145	0.65921
		0.3516	0.6651
		0.35175	0.67094
		0.3519	0.67675
		0.35205	0.68252
		0.3522	0.68827
		0.35235	0.69396
		0.3525	0.69962
		0.35265	0.70522
		0.3528	0.71078
		0.35295	0.7163
		0.3531	0.72179
		0.35325	0.72723
		0.3534	0.73261
		0.35355	0.73797
		0.3537	0.74327
		0.35385	0.74859
		0.354	0.75387
		0.35415	0.75906
		0.3543	0.76426
		0.35445	0.7694
		0.3546	0.77447
		0.35475	0.77949
		0.3549	0.78453
		0.35505	0.78955
		0.3552	0.79449
		0.35535	0.7994
		0.3555	0.80425
		0.35565	0.80904
		0.3558	0.81377
		0.35595	0.81847
		0.3561	0.82318
		0.35625	0.82784
		0.3564	0.83246
		0.35655	0.83702
		0.3567	0.84162
		0.35685	0.84616
		0.357	0.85069
		0.35715	0.85518
		0.3573	0.85961
		0.35745	0.86401
		0.3576	0.86836
		0.35775	0.87267
		0.3579	0.87694
		0.35805	0.88119
		0.3582	0.88543
		0.35835	0.88967
		0.3585	0.89381
		0.35865	0.89794
		0.3588	0.90205
		0.35895	0.90611
		0.3591	0.91011
		0.35925	0.91411
		0.3594	0.91813
		0.35955	0.92208
		0.3597	0.92599
		0.35985	0.9299
		0.36	0.93378
		0.36015	0.93762
		0.3603	0.94143
		0.36045	0.9452
		0.3606	0.94893
		0.36075	0.95261
		0.3609	0.95631
		0.36105	0.95994
		0.3612	0.96356
		0.36135	0.96716
		0.3615	0.9707
		0.36165	0.97421
		0.3618	0.97774
		0.36195	0.98123
		0.3621	0.98465
		0.36225	0.98803
		0.3624	0.99145
		0.36255	0.99483
		0.3627	0.99814
		0.36285	1.0014
		0.363	1.00466
		0.36315	1.00788
		0.3633	1.0111
		0.36345	1.01428
		0.3636	1.01744
		0.36375	1.02057
		0.3639	1.02371
		0.36405	1.02678
		0.3642	1.02984
		0.36435	1.03287
		0.3645	1.0359
		0.36465	1.03891
		0.3648	1.04188
		0.36495	1.04483
		0.3651	1.04773
		0.36525	1.05062
		0.3654	1.05352
		0.36555	1.05633
		0.3657	1.05916
		0.36585	1.0619
		0.366	1.06465
		0.36615	1.06736
		0.3663	1.07013
		0.36645	1.07282
		0.3666	1.07548
		0.36675	1.07807
		0.3669	1.08066
		0.36705	1.08326
		0.3672	1.08579
		0.36735	1.08833
		0.3675	1.09083
		0.36765	1.09332
		0.3678	1.09576
		0.36795	1.09817
		0.3681	1.10056
		0.36825	1.10293
		0.3684	1.10531
		0.36855	1.10768
		0.3687	1.11001
		0.36885	1.11234
		0.369	1.1146
		0.36915	1.11686
		0.3693	1.11914
		0.36945	1.12133
		0.3696	1.12356
		0.36975	1.12577
		0.3699	1.12791
		0.37005	1.13003
		0.3702	1.13214
		0.37035	1.13421
		0.3705	1.13632
		0.37065	1.13837
		0.3708	1.14039
		0.37095	1.14241
		0.3711	1.14439
		0.37125	1.14633
		0.3714	1.14828
		0.37155	1.15022
		0.3717	1.15213
		0.37185	1.15402
		0.372	1.15588
		0.37215	1.15775
		0.3723	1.15954
		0.37245	1.16131
		0.3726	1.16312
		0.37275	1.16486
		0.3729	1.16658
		0.37305	1.16831
		0.3732	1.17002
		0.37335	1.1717
		0.3735	1.17336
		0.37365	1.17499
		0.3738	1.17656
		0.37395	1.17819
		0.3741	1.17973
		0.37425	1.1813
		0.3744	1.18288
		0.37455	1.18443
		0.3747	1.18598
		0.37485	1.18749
		0.375	1.189
		0.37515	1.19049
		0.3753	1.19201
		0.37545	1.19348
		0.3756	1.19491
		0.37575	1.19632
		0.3759	1.1977
		0.37605	1.19906
		0.3762	1.2004
		0.37635	1.20175
		0.3765	1.20308
		0.37665	1.20437
		0.3768	1.20565
		0.37695	1.20697
		0.3771	1.20825
		0.37725	1.20947
		0.3774	1.21073
		0.37755	1.21197
		0.3777	1.21316
		0.37785	1.21432
		0.378	1.21548
		0.37815	1.21665
		0.3783	1.21779
		0.37845	1.2189
		0.3786	1.22002
		0.37875	1.22114
		0.3789	1.22223
		0.37905	1.22326
		0.3792	1.22433
		0.37935	1.22536
		0.3795	1.22639
		0.37965	1.22743
		0.3798	1.22844
		0.37995	1.22944
		0.3801	1.23043
		0.38025	1.23142
		0.3804	1.23235
		0.38055	1.23326
		0.3807	1.23417
		0.38085	1.23512
		0.381	1.23603
		0.38115	1.23691
		0.3813	1.2378
		0.38145	1.23863
		0.3816	1.23948
		0.38175	1.2403
		0.3819	1.24115
		0.38205	1.24196
		0.3822	1.2428
		0.38235	1.24361
		0.3825	1.24442
		0.38265	1.24519
		0.3828	1.24589
		0.38295	1.24663
		0.3831	1.24735
		0.38325	1.24799
		0.3834	1.24869
		0.38355	1.24939
		0.3837	1.25004
		0.38385	1.25071
		0.384	1.25137
		0.38415	1.25197
		0.3843	1.25259
		0.38445	1.25321
		0.3846	1.25379
		0.38475	1.25432
		0.3849	1.25487
		0.38505	1.25546
		0.3852	1.25603
		0.38535	1.25658
		0.3855	1.25707
		0.38565	1.25766
		0.3858	1.25817
		0.38595	1.25869
		0.3861	1.25914
		0.38625	1.25961
		0.3864	1.26005
		0.38655	1.26049
		0.3867	1.26091
		0.38685	1.26133
		0.387	1.26171
		0.38715	1.26215
		0.3873	1.26255
		0.38745	1.26295
		0.3876	1.2633
		0.38775	1.26364
		0.3879	1.264
		0.38805	1.26431
		0.3882	1.26467
		0.38835	1.265
		0.3885	1.26533
		0.38865	1.26563
		0.3888	1.26596
		0.38895	1.26627
		0.3891	1.26656
		0.38925	1.26682
		0.3894	1.2671
		0.38955	1.26737
		0.3897	1.26762
		0.38985	1.26787
		0.39	1.26811
		0.39015	1.26834
		0.3903	1.26858
		0.39045	1.26876
		0.3906	1.26894
		0.39075	1.26913
		0.3909	1.26928
		0.39105	1.26943
		0.3912	1.26958
		0.39135	1.26971
		0.3915	1.26989
		0.39165	1.27001
		0.3918	1.2701
		0.39195	1.27021
		0.3921	1.27035
		0.39225	1.27043
		0.3924	1.2705
		0.39255	1.27057
		0.3927	1.27066
		0.39285	1.27075
		0.393	1.27077
		0.39315	1.27078
		0.3933	1.27082
		0.39345	1.27086
		0.3936	1.27091
		0.39375	1.27092
		0.3939	1.27091
		0.39405	1.27095
		0.3942	1.27092
		0.39435	1.27091
		0.3945	1.27085
		0.39465	1.27078
		0.3948	1.27073
		0.39495	1.27071
		0.3951	1.27063
		0.39525	1.27054
		0.3954	1.27046
		0.39555	1.27037
		0.3957	1.27026
		0.39585	1.27013
		0.396	1.27007
		0.39615	1.26995
		0.3963	1.26978
		0.39645	1.26966
		0.3966	1.26949
		0.39675	1.26935
		0.3969	1.26922
		0.39705	1.26905
		0.3972	1.26885
		0.39735	1.26868
		0.3975	1.2685
		0.39765	1.26832
		0.3978	1.26813
		0.39795	1.26793
		0.3981	1.26773
		0.39825	1.26754
		0.3984	1.26735
		0.39855	1.26713
		0.3987	1.26687
		0.39885	1.26666
		0.399	1.26643
		0.39915	1.26618
		0.3993	1.26592
		0.39945	1.26566
		0.3996	1.2654
		0.39975	1.2651
		0.3999	1.26483
		0.40005	1.26452
		0.4002	1.26422
		0.40035	1.26391
		0.4005	1.26357
		0.40065	1.26327
		0.4008	1.26294
		0.40095	1.2626
		0.4011	1.26226
		0.40125	1.26193
		0.4014	1.26155
		0.40155	1.26121
		0.4017	1.2609
		0.40185	1.2605
		0.402	1.26012
		0.40215	1.25973
		0.4023	1.2593
		0.40245	1.25893
		0.4026	1.25854
		0.40275	1.25818
		0.4029	1.25781
		0.40305	1.25741
		0.4032	1.25704
		0.40335	1.25662
		0.4035	1.25623
		0.40365	1.25588
		0.4038	1.25542
		0.40395	1.25497
		0.4041	1.25456
		0.40425	1.25407
		0.4044	1.25356
		0.40455	1.25312
		0.4047	1.25266
		0.40485	1.25216
		0.405	1.25166
		0.40515	1.25119
		0.4053	1.25073
		0.40545	1.25029
		0.4056	1.24979
		0.40575	1.24931
		0.4059	1.24884
		0.40605	1.24838
		0.4062	1.24787
		0.40635	1.24737
		0.4065	1.24687
		0.40665	1.24634
		0.4068	1.24578
		0.40695	1.24519
		0.4071	1.24463
		0.40725	1.24405
		0.4074	1.24343
		0.40755	1.24281
		0.4077	1.24223
		0.40785	1.2417
		0.408	1.24113
		0.40815	1.24058
		0.4083	1.24001
		0.40845	1.23938
		0.4086	1.23882
		0.40875	1.23829
		0.4089	1.2377
		0.40905	1.23712
		0.4092	1.23657
		0.40935	1.23598
		0.4095	1.23541
		0.40965	1.23481
		0.4098	1.23422
		0.40995	1.23364
		0.4101	1.23309
		0.41025	1.2325
		0.4104	1.23191
		0.41055	1.23128
		0.4107	1.23067
		0.41085	1.23005
		0.411	1.22938
		0.41115	1.22873
		0.4113	1.22811
		0.41145	1.22747
		0.4116	1.2268
		0.41175	1.22615
		0.4119	1.22545
		0.41205	1.22478
		0.4122	1.22413
		0.41235	1.22348
		0.4125	1.22277
		0.41265	1.22213
		0.4128	1.22147
		0.41295	1.22076
		0.4131	1.22008
		0.41325	1.2194
		0.4134	1.2187
		0.41355	1.21803
		0.4137	1.21736
		0.41385	1.21666
		0.414	1.21593
		0.41415	1.21522
		0.4143	1.2145
		0.41445	1.21374
		0.4146	1.21304
		0.41475	1.21229
		0.4149	1.21155
		0.41505	1.21086
		0.4152	1.21013
		0.41535	1.20938
		0.4155	1.20862
		0.41565	1.20789
		0.4158	1.20716
		0.41595	1.2064
		0.4161	1.20568
		0.41625	1.20493
		0.4164	1.20418
		0.41655	1.20345
		0.4167	1.20274
		0.41685	1.20198
		0.417	1.20124
		0.41715	1.20052
		0.4173	1.1998
		0.41745	1.199
		0.4176	1.19825
		0.41775	1.19745
		0.4179	1.19664
		0.41805	1.19583
		0.4182	1.19507
		0.41835	1.19431
		0.4185	1.19356
		0.41865	1.19276
		0.4188	1.19198
		0.41895	1.19119
		0.4191	1.19044
		0.41925	1.18957
		0.4194	1.18876
		0.41955	1.18799
		0.4197	1.18719
		0.41985	1.18641
		0.42	1.18565
		0.42015	1.18486
		0.4203	1.18405
		0.42045	1.18327
		0.4206	1.18244
		0.42075	1.18163
		0.4209	1.18086
		0.42105	1.18002
		0.4212	1.17919
		0.42135	1.17832
		0.4215	1.1775
		0.42165	1.17667
		0.4218	1.17584
		0.42195	1.17496
		0.4221	1.17409
		0.42225	1.17326
		0.4224	1.17241
		0.42255	1.17157
		0.4227	1.17074
		0.42285	1.16989
		0.423	1.16905
		0.42315	1.16823
		0.4233	1.16739
		0.42345	1.16652
		0.4236	1.16566
		0.42375	1.1648
		0.4239	1.16391
		0.42405	1.16303
		0.4242	1.16215
		0.42435	1.1613
		0.4245	1.16042
		0.42465	1.15957
		0.4248	1.15874
		0.42495	1.15789
		0.4251	1.15705
		0.42525	1.1562
		0.4254	1.15531
		0.42555	1.15444
		0.4257	1.15357
		0.42585	1.15269
		0.426	1.15183
		0.42615	1.1509
		0.4263	1.14998
		0.42645	1.14906
		0.4266	1.14819
		0.42675	1.1473
		0.4269	1.1464
		0.42705	1.14554
		0.4272	1.14473
		0.42735	1.14387
		0.4275	1.14301
		0.42765	1.14214
		0.4278	1.14127
		0.42795	1.14035
		0.4281	1.13949
		0.42825	1.1386
		0.4284	1.13767
		0.42855	1.13678
		0.4287	1.13588
		0.42885	1.13498
		0.429	1.13409
		0.42915	1.13323
		0.4293	1.13229
		0.42945	1.13143
		0.4296	1.13051
		0.42975	1.12965
		0.4299	1.12875
		0.43005	1.12785
		0.4302	1.12694
		0.43035	1.12605
		0.4305	1.12517
		0.43065	1.12426
		0.4308	1.12336
		0.43095	1.12244
		0.4311	1.12152
		0.43125	1.1206
		0.4314	1.11966
		0.43155	1.11873
		0.4317	1.11781
		0.43185	1.11685
		0.432	1.11595
		0.43215	1.11502
		0.4323	1.11411
		0.43245	1.11317
		0.4326	1.11225
		0.43275	1.11135
		0.4329	1.11045
		0.43305	1.10949
		0.4332	1.10857
		0.43335	1.10757
		0.4335	1.10664
		0.43365	1.10572
		0.4338	1.10476
		0.43395	1.1038
		0.4341	1.10286
		0.43425	1.10194
		0.4344	1.10097
		0.43455	1.10001
		0.4347	1.09907
		0.43485	1.09816
		0.435	1.09717
		0.43515	1.09622
		0.4353	1.09523
		0.43545	1.09427
		0.4356	1.09331
		0.43575	1.09241
		0.4359	1.09146
		0.43605	1.09047
		0.4362	1.0895
		0.43635	1.08856
		0.4365	1.08763
		0.43665	1.08666
		0.4368	1.08571
		0.43695	1.08476
		0.4371	1.0838
		0.43725	1.0828
		0.4374	1.0819
		0.43755	1.08091
		0.4377	1.07992
		0.43785	1.07894
		0.438	1.078
		0.43815	1.07699
		0.4383	1.07602
		0.43845	1.07504
		0.4386	1.07411
		0.43875	1.07317
		0.4389	1.0722
		0.43905	1.07123
		0.4392	1.07024
		0.43935	1.06919
		0.4395	1.0682
		0.43965	1.06722
		0.4398	1.06625
		0.43995	1.06523
		0.4401	1.06424
		0.44025	1.0632
		0.4404	1.06219
		0.44055	1.06118
		0.4407	1.06023
		0.44085	1.05924
		0.441	1.05827
		0.44115	1.05725
		0.4413	1.05626
		0.44145	1.05528
		0.4416	1.05427
		0.44175	1.05328
		0.4419	1.05227
		0.44205	1.05124
		0.4422	1.05024
		0.44235	1.04916
		0.4425	1.0481
		0.44265	1.04708
		0.4428	1.046
		0.44295	1.04493
		0.4431	1.04387
		0.44325	1.04278
		0.4434	1.04166
		0.44355	1.04061
		0.4437	1.03951
		0.44385	1.03846
		0.444	1.03747
		0.44415	1.03653
		0.4443	1.03558
		0.44445	1.03464
		0.4446	1.03369
		0.44475	1.0327
		0.4449	1.03173
		0.44505	1.03083
		0.4452	1.02988
		0.44535	1.02893
		0.4455	1.028
		0.44565	1.02707
		0.4458	1.02614
		0.44595	1.02517
		0.4461	1.02417
		0.44625	1.02324
		0.4464	1.02227
		0.44655	1.02136
		0.4467	1.02045
		0.44685	1.01949
		0.447	1.01855
		0.44715	1.01761
		0.4473	1.01667
		0.44745	1.01576
		0.4476	1.01491
		0.44775	1.01403
		0.4479	1.0131
		0.44805	1.0122
		0.4482	1.0113
		0.44835	1.01038
		0.4485	1.00948
		0.44865	1.00854
		0.4488	1.00762
		0.44895	1.00671
		0.4491	1.00578
		0.44925	1.00488
		0.4494	1.00395
		0.44955	1.00305
		0.4497	1.00212
		0.44985	1.00122
		0.45	1.00028
		0.45015	0.99939
		0.4503	0.99845
		0.45045	0.99756
		0.4506	0.99666
		0.45075	0.99575
		0.4509	0.99483
		0.45105	0.99391
		0.4512	0.99303
		0.45135	0.99214
		0.4515	0.99121
		0.45165	0.99029
		0.4518	0.98938
		0.45195	0.98847
		0.4521	0.98757
		0.45225	0.98667
		0.4524	0.98576
		0.45255	0.98488
		0.4527	0.98398
		0.45285	0.98309
		0.453	0.98217
		0.45315	0.98126
		0.4533	0.98033
		0.45345	0.97945
		0.4536	0.97854
		0.45375	0.97765
		0.4539	0.97671
		0.45405	0.9758
		0.4542	0.97486
		0.45435	0.97393
		0.4545	0.973
		0.45465	0.97206
		0.4548	0.97111
		0.45495	0.97016
		0.4551	0.96918
		0.45525	0.96827
		0.4554	0.96731
		0.45555	0.96635
		0.4557	0.96544
		0.45585	0.96452
		0.456	0.96362
		0.45615	0.96266
		0.4563	0.96171
		0.45645	0.96082
		0.4566	0.95991
		0.45675	0.95895
		0.4569	0.95798
		0.45705	0.95708
		0.4572	0.95614
		0.45735	0.95522
		0.4575	0.9543
		0.45765	0.95335
		0.4578	0.9524
		0.45795	0.95151
		0.4581	0.95055
		0.45825	0.9496
		0.4584	0.94869
		0.45855	0.94778
		0.4587	0.94686
		0.45885	0.94592
		0.459	0.94501
		0.45915	0.94408
		0.4593	0.9432
		0.45945	0.94226
		0.4596	0.94132
		0.45975	0.94037
		0.4599	0.93941
		0.46005	0.93846
		0.4602	0.93753
		0.46035	0.9366
		0.4605	0.93567
		0.46065	0.93473
		0.4608	0.93379
		0.46095	0.93285
		0.4611	0.93193
		0.46125	0.93098
		0.4614	0.93003
		0.46155	0.92913
		0.4617	0.9282
		0.46185	0.92727
		0.462	0.92638
		0.46215	0.92545
		0.4623	0.92455
		0.46245	0.92363
		0.4626	0.92273
		0.46275	0.92186
		0.4629	0.92094
		0.46305	0.92004
		0.4632	0.91917
		0.46335	0.9183
		0.4635	0.91742
		0.46365	0.91657
		0.4638	0.91571
		0.46395	0.91476
		0.4641	0.91382
		0.46425	0.91291
		0.4644	0.91198
		0.46455	0.91107
		0.4647	0.91017
		0.46485	0.90925
		0.465	0.90834
		0.46515	0.90743
		0.4653	0.90653
		0.46545	0.90562
		0.4656	0.90474
		0.46575	0.90381
		0.4659	0.90287
		0.46605	0.90197
		0.4662	0.90106
		0.46635	0.90015
		0.4665	0.89924
		0.46665	0.89835
		0.4668	0.89747
		0.46695	0.89655
		0.4671	0.89565
		0.46725	0.89477
		0.4674	0.89386
		0.46755	0.89298
		0.4677	0.89212
		0.46785	0.89121
		0.468	0.89029
		0.46815	0.88939
		0.4683	0.88846
		0.46845	0.88761
		0.4686	0.8867
		0.46875	0.88579
		0.4689	0.88492
		0.46905	0.88404
		0.4692	0.88313
		0.46935	0.88226
		0.4695	0.88138
		0.46965	0.88046
		0.4698	0.87956
		0.46995	0.87868
		0.4701	0.8778
		0.47025	0.87689
		0.4704	0.87604
		0.47055	0.87516
		0.4707	0.87431
		0.47085	0.87343
		0.471	0.87255
		0.47115	0.87163
		0.4713	0.87072
		0.47145	0.86983
		0.4716	0.86891
		0.47175	0.86804
		0.4719	0.86712
		0.47205	0.86621
		0.4722	0.86532
		0.47235	0.86441
		0.4725	0.86351
		0.47265	0.86263
		0.4728	0.86173
		0.47295	0.86084
		0.4731	0.85997
		0.47325	0.85906
		0.4734	0.85819
		0.47355	0.85731
		0.4737	0.85643
		0.47385	0.85556
		0.474	0.85468
		0.47415	0.85384
		0.4743	0.85296
		0.47445	0.85212
		0.4746	0.85127
		0.47475	0.8504
		0.4749	0.84952
		0.47505	0.84868
		0.4752	0.84783
		0.47535	0.84693
		0.4755	0.84604
		0.47565	0.84519
		0.4758	0.8443
		0.47595	0.84343
		0.4761	0.84253
		0.47625	0.84166
		0.4764	0.84073
		0.47655	0.83983
		0.4767	0.83895
		0.47685	0.83809
		0.477	0.83718
		0.47715	0.83629
		0.4773	0.83541
		0.47745	0.83451
		0.4776	0.83362
		0.47775	0.83277
		0.4779	0.83192
		0.47805	0.83106
		0.4782	0.8302
		0.47835	0.82936
		0.4785	0.8285
		0.47865	0.82761
		0.4788	0.82675
		0.47895	0.82585
		0.4791	0.82498
		0.47925	0.82414
		0.4794	0.82331
		0.47955	0.82245
		0.4797	0.82161
		0.47985	0.82075
		0.48	0.81993
		0.48015	0.81907
		0.4803	0.81821
		0.48045	0.81733
		0.4806	0.81644
		0.48075	0.81558
		0.4809	0.81471
		0.48105	0.81386
		0.4812	0.81297
		0.48135	0.8121
		0.4815	0.81121
		0.48165	0.81033
		0.4818	0.80951
		0.48195	0.80865
		0.4821	0.80781
		0.48225	0.80695
		0.4824	0.80608
		0.48255	0.80523
		0.4827	0.80438
		0.48285	0.8035
		0.483	0.80267
		0.48315	0.80184
		0.4833	0.80098
		0.48345	0.80015
		0.4836	0.79932
		0.48375	0.79847
		0.4839	0.79768
		0.48405	0.79685
		0.4842	0.79601
		0.48435	0.79517
		0.4845	0.79435
		0.48465	0.7935
		0.4848	0.79269
		0.48495	0.79184
		0.4851	0.79097
		0.48525	0.79015
		0.4854	0.78932
		0.48555	0.78849
		0.4857	0.78765
		0.48585	0.78686
		0.486	0.78604
		0.48615	0.78518
		0.4863	0.78438
		0.48645	0.78357
		0.4866	0.78275
		0.48675	0.7819
		0.4869	0.78107
		0.48705	0.78025
		0.4872	0.77943
		0.48735	0.77865
		0.4875	0.77781
		0.48765	0.77697
		0.4878	0.77615
		0.48795	0.77533
		0.4881	0.77453
		0.48825	0.77372
		0.4884	0.77293
		0.48855	0.77214
		0.4887	0.77129
		0.48885	0.77047
		0.489	0.76963
		0.48915	0.7688
		0.4893	0.76795
		0.48945	0.76714
		0.4896	0.76635
		0.48975	0.76555
		0.4899	0.76473
		0.49005	0.76391
		0.4902	0.76312
		0.49035	0.76232
		0.4905	0.7615
		0.49065	0.76068
		0.4908	0.75985
		0.49095	0.75906
		0.4911	0.75823
		0.49125	0.7574
		0.4914	0.75662
		0.49155	0.75586
		0.4917	0.75502
		0.49185	0.75423
		0.492	0.75347
		0.49215	0.75263
		0.4923	0.7518
		0.49245	0.75095
		0.4926	0.75013
		0.49275	0.7493
		0.4929	0.74851
		0.49305	0.7477
		0.4932	0.7469
		0.49335	0.7461
		0.4935	0.7453
		0.49365	0.74451
		0.4938	0.74368
		0.49395	0.74293
		0.4941	0.74213
		0.49425	0.74132
		0.4944	0.74053
		0.49455	0.73974
		0.4947	0.73898
		0.49485	0.73819
		0.495	0.73736
		0.49515	0.73651
		0.4953	0.73574
		0.49545	0.73498
		0.4956	0.73423
		0.49575	0.73345
		0.4959	0.73264
		0.49605	0.73183
		0.4962	0.73106
		0.49635	0.73031
		0.4965	0.72954
		0.49665	0.72877
		0.4968	0.72793
		0.49695	0.72711
		0.4971	0.72632
		0.49725	0.72556
		0.4974	0.72478
		0.49755	0.72402
		0.4977	0.72326
		0.49785	0.7225
		0.498	0.72173
		0.49815	0.72095
		0.4983	0.72021
		0.49845	0.71944
		0.4986	0.71861
		0.49875	0.71785
		0.4989	0.71706
		0.49905	0.71632
		0.4992	0.71561
		0.49935	0.71482
		0.4995	0.71407
		0.49965	0.71329
		0.4998	0.7125
		0.49995	0.7117
		0.5001	0.71093
		0.50025	0.7102
		0.5004	0.70946
		0.50055	0.70868
		0.5007	0.70788
		0.50085	0.70711
		0.501	0.70634
		0.50115	0.70559
		0.5013	0.7048
		0.50145	0.70405
		0.5016	0.70328
		0.50175	0.70254
		0.5019	0.70174
		0.50205	0.70099
		0.5022	0.70026
		0.50235	0.69953
		0.5025	0.69875
		0.50265	0.69795
		0.5028	0.69717
		0.50295	0.69643
		0.5031	0.69571
		0.50325	0.69497
		0.5034	0.69426
		0.50355	0.69354
		0.5037	0.69279
		0.50385	0.69207
		0.504	0.69136
		0.50415	0.69061
		0.5043	0.68991
		0.50445	0.68919
		0.5046	0.68842
		0.50475	0.68767
		0.5049	0.68694
		0.50505	0.68625
		0.5052	0.68552
		0.50535	0.68479
		0.5055	0.68409
		0.50565	0.68337
		0.5058	0.68267
		0.50595	0.68197
		0.5061	0.68122
		0.50625	0.68048
		0.5064	0.67978
		0.50655	0.67906
		0.5067	0.67835
		0.50685	0.67763
		0.507	0.67691
		0.50715	0.6762
		0.5073	0.67548
		0.50745	0.67476
		0.5076	0.67406
		0.50775	0.67336
		0.5079	0.67266
		0.50805	0.67196
		0.5082	0.67121
		0.50835	0.6705
		0.5085	0.6698
		0.50865	0.66912
		0.5088	0.66842
		0.50895	0.66771
		0.5091	0.66698
		0.50925	0.6663
		0.5094	0.66559
		0.50955	0.66487
		0.5097	0.66415
		0.50985	0.66344
		0.51	0.66271
		0.51015	0.66201
		0.5103	0.66136
		0.51045	0.66065
		0.5106	0.65993
		0.51075	0.65927
		0.5109	0.65857
		0.51105	0.65784
		0.5112	0.65713
		0.51135	0.65639
		0.5115	0.65569
		0.51165	0.65495
		0.5118	0.65426
		0.51195	0.65359
		0.5121	0.6529
		0.51225	0.65226
		0.5124	0.65153
		0.51255	0.65083
		0.5127	0.65017
		0.51285	0.64949
		0.513	0.64878
		0.51315	0.64812
		0.5133	0.64743
		0.51345	0.64677
		0.5136	0.64608
		0.51375	0.64542
		0.5139	0.6447
		0.51405	0.64399
		0.5142	0.64331
		0.51435	0.64263
		0.5145	0.64195
		0.51465	0.64128
		0.5148	0.64059
		0.51495	0.63994
		0.5151	0.63923
		0.51525	0.63852
		0.5154	0.63781
		0.51555	0.63714
		0.5157	0.63644
		0.51585	0.63577
		0.516	0.6351
		0.51615	0.63447
		0.5163	0.63382
		0.51645	0.63314
		0.5166	0.63247
		0.51675	0.63183
		0.5169	0.63116
		0.51705	0.63051
		0.5172	0.62984
		0.51735	0.62918
		0.5175	0.62852
		0.51765	0.6279
		0.5178	0.62725
		0.51795	0.62663
		0.5181	0.62599
		0.51825	0.62539
		0.5184	0.62476
		0.51855	0.62408
		0.5187	0.62342
		0.51885	0.62277
		0.519	0.62211
		0.51915	0.62146
		0.5193	0.62077
		0.51945	0.6201
		0.5196	0.6194
		0.51975	0.61876
		0.5199	0.61812
		0.52005	0.61745
		0.5202	0.6168
		0.52035	0.61608
		0.5205	0.61543
		0.52065	0.6148
		0.5208	0.61416
		0.52095	0.61345
		0.5211	0.61276
		0.52125	0.61207
		0.5214	0.61139
		0.52155	0.61072
		0.5217	0.61
		0.52185	0.60932
		0.522	0.60864
		0.52215	0.60797
		0.5223	0.60732
		0.52245	0.60664
		0.5226	0.60593
		0.52275	0.60526
		0.5229	0.60459
		0.52305	0.60394
		0.5232	0.60329
		0.52335	0.60262
		0.5235	0.60197
		0.52365	0.60131
		0.5238	0.60064
		0.52395	0.59997
		0.5241	0.5993
		0.52425	0.59864
		0.5244	0.59796
		0.52455	0.5973
		0.5247	0.59669
		0.52485	0.59604
		0.525	0.59538
		0.52515	0.59473
		0.5253	0.59409
		0.52545	0.59344
		0.5256	0.59284
		0.52575	0.59221
		0.5259	0.59161
		0.52605	0.59098
		0.5262	0.59033
		0.52635	0.58969
		0.5265	0.58901
		0.52665	0.58838
		0.5268	0.58779
		0.52695	0.58715
		0.5271	0.58648
		0.52725	0.58585
		0.5274	0.58523
		0.52755	0.58459
		0.5277	0.58395
		0.52785	0.58332
		0.528	0.58269
		0.52815	0.58207
		0.5283	0.58143
		0.52845	0.5808
		0.5286	0.58017
		0.52875	0.57954
		0.5289	0.57892
		0.52905	0.57829
		0.5292	0.57767
		0.52935	0.57706
		0.5295	0.57645
		0.52965	0.57583
		0.5298	0.57522
		0.52995	0.57459
		0.5301	0.57397
		0.53025	0.57338
		0.5304	0.57278
		0.53055	0.57214
		0.5307	0.57149
		0.53085	0.5709
		0.531	0.57026
		0.53115	0.56964
		0.5313	0.56903
		0.53145	0.56843
		0.5316	0.56785
		0.53175	0.56723
		0.5319	0.56661
		0.53205	0.56601
		0.5322	0.56541
		0.53235	0.56484
		0.5325	0.56427
		0.53265	0.56364
		0.5328	0.56303
		0.53295	0.56242
		0.5331	0.56186
		0.53325	0.56125
		0.5334	0.56066
		0.53355	0.56003
		0.5337	0.55943
		0.53385	0.55887
		0.534	0.55822
		0.53415	0.55763
		0.5343	0.55708
		0.53445	0.55649
		0.5346	0.55591
		0.53475	0.5553
		0.5349	0.55475
		0.53505	0.55418
		0.5352	0.55354
		0.53535	0.5529
		0.5355	0.55228
		0.53565	0.55165
		0.5358	0.55101
		0.53595	0.55036
		0.5361	0.54974
		0.53625	0.54908
		0.5364	0.54844
		0.53655	0.54783
		0.5367	0.54723
		0.53685	0.54657
		0.537	0.54594
		0.53715	0.54531
		0.5373	0.54471
		0.53745	0.54409
		0.5376	0.54347
		0.53775	0.54286
		0.5379	0.54223
		0.53805	0.54159
		0.5382	0.54096
		0.53835	0.54033
		0.5385	0.53971
		0.53865	0.5391
		0.5388	0.53847
		0.53895	0.53788
		0.5391	0.53723
		0.53925	0.53664
		0.5394	0.536
		0.53955	0.53538
		0.5397	0.53479
		0.53985	0.53419
		0.54	0.5336
		0.54015	0.53297
		0.5403	0.53238
		0.54045	0.53177
		0.5406	0.53116
		0.54075	0.53054
		0.5409	0.5299
		0.54105	0.5293
		0.5412	0.52869
		0.54135	0.52807
		0.5415	0.52747
		0.54165	0.52687
		0.5418	0.52625
		0.54195	0.52565
		0.5421	0.52507
		0.54225	0.52448
		0.5424	0.52388
		0.54255	0.52327
		0.5427	0.52265
		0.54285	0.52203
		0.543	0.52142
		0.54315	0.5208
		0.5433	0.52019
		0.54345	0.51961
		0.5436	0.51904
		0.54375	0.51847
		0.5439	0.51788
		0.54405	0.51733
		0.5442	0.51674
		0.54435	0.51618
		0.5445	0.51558
		0.54465	0.51499
		0.5448	0.51442
		0.54495	0.5138
		0.5451	0.5132
		0.54525	0.51262
		0.5454	0.51208
		0.54555	0.51149
		0.5457	0.51092
		0.54585	0.51035
		0.546	0.50977
		0.54615	0.50919
		0.5463	0.50863
		0.54645	0.50806
		0.5466	0.50747
		0.54675	0.50688
		0.5469	0.50629
		0.54705	0.50576
		0.5472	0.5052
		0.54735	0.50463
		0.5475	0.50406
		0.54765	0.50352
		0.5478	0.50293
		0.54795	0.50238
		0.5481	0.50178
		0.54825	0.50126
		0.5484	0.50071
		0.54855	0.50016
		0.5487	0.49962
		0.54885	0.49909
		0.549	0.49853
		0.54915	0.49796
		0.5493	0.49743
		0.54945	0.49686
		0.5496	0.49629
		0.54975	0.49576
		0.5499	0.49519
		0.55005	0.49463
		0.5502	0.49407
		0.55035	0.49351
		0.5505	0.49293
		0.55065	0.49236
		0.5508	0.49182
		0.55095	0.49127
		0.5511	0.49071
		0.55125	0.49016
		0.5514	0.48962
		0.55155	0.48906
		0.5517	0.4885
		0.55185	0.48795
		0.552	0.48741
		0.55215	0.48684
		0.5523	0.48626
		0.55245	0.48574
		0.5526	0.48518
		0.55275	0.48463
		0.5529	0.48407
		0.55305	0.48348
		0.5532	0.48294
		0.55335	0.48237
		0.5535	0.48185
		0.55365	0.48131
		0.5538	0.48076
		0.55395	0.48017
		0.5541	0.47965
		0.55425	0.47913
		0.5544	0.47857
		0.55455	0.47804
		0.5547	0.47746
		0.55485	0.47688
		0.555	0.47634
		0.55515	0.47578
		0.5553	0.47519
		0.55545	0.47464
		0.5556	0.47405
		0.55575	0.47347
		0.5559	0.47293
		0.55605	0.47239
		0.5562	0.47188
		0.55635	0.47132
		0.5565	0.47078
		0.55665	0.47022
		0.5568	0.46965
		0.55695	0.46913
		0.5571	0.46857
		0.55725	0.46803
		0.5574	0.46751
		0.55755	0.467
		0.5577	0.46643
		0.55785	0.46589
		0.558	0.46535
		0.55815	0.46483
		0.5583	0.46429
		0.55845	0.46375
		0.5586	0.46325
		0.55875	0.46271
		0.5589	0.46222
		0.55905	0.46172
		0.5592	0.46118
		0.55935	0.46069
		0.5595	0.46021
		0.55965	0.45966
		0.5598	0.45915
		0.55995	0.45863
		0.5601	0.4581
		0.56025	0.45755
		0.5604	0.457
		0.56055	0.45643
		0.5607	0.45593
		0.56085	0.45538
		0.561	0.45481
		0.56115	0.4543
		0.5613	0.45381
		0.56145	0.45327
		0.5616	0.45277
		0.56175	0.45222
		0.5619	0.45169
		0.56205	0.4512
		0.5622	0.45067
		0.56235	0.45018
		0.5625	0.44968
		0.56265	0.44915
		0.5628	0.44861
		0.56295	0.44807
		0.5631	0.44749
		0.56325	0.44694
		0.5634	0.44642
		0.56355	0.44586
		0.5637	0.44537
		0.56385	0.44484
		0.564	0.44431
		0.56415	0.44382
		0.5643	0.44332
		0.56445	0.44278
		0.5646	0.44228
		0.56475	0.44178
		0.5649	0.44128
		0.56505	0.44077
		0.5652	0.44032
		0.56535	0.43981
		0.5655	0.43934
		0.56565	0.43883
		0.5658	0.43836
		0.56595	0.43785
		0.5661	0.43732
		0.56625	0.43677
		0.5664	0.43626
		0.56655	0.43577
		0.5667	0.43523
		0.56685	0.43479
		0.567	0.43429
		0.56715	0.43377
		0.5673	0.43327
		0.56745	0.43277
		0.5676	0.43228
		0.56775	0.43176
		0.5679	0.4313
		0.56805	0.43078
		0.5682	0.43028
		0.56835	0.42979
		0.5685	0.42927
		0.56865	0.42879
		0.5688	0.42827
		0.56895	0.42778
		0.5691	0.42726
		0.56925	0.42674
		0.5694	0.42625
		0.56955	0.42575
		0.5697	0.42525
		0.56985	0.42471
		0.57	0.4242
		0.57015	0.42369
		0.5703	0.42318
		0.57045	0.42268
		0.5706	0.42224
		0.57075	0.42172
		0.5709	0.42124
		0.57105	0.42075
		0.5712	0.42024
		0.57135	0.41974
		0.5715	0.41923
		0.57165	0.41874
		0.5718	0.41826
		0.57195	0.41778
		0.5721	0.41731
		0.57225	0.41677
		0.5724	0.41628
		0.57255	0.41582
		0.5727	0.41531
		0.57285	0.41488
		0.573	0.41438
		0.57315	0.41391
		0.5733	0.41342
		0.57345	0.41294
		0.5736	0.41243
		0.57375	0.41199
		0.5739	0.41152
		0.57405	0.41103
		0.5742	0.41055
		0.57435	0.4101
		0.5745	0.40962
		0.57465	0.40917
		0.5748	0.4087
		0.57495	0.40822
		0.5751	0.40774
		0.57525	0.40728
		0.5754	0.4068
		0.57555	0.40631
		0.5757	0.40583
		0.57585	0.40534
		0.576	0.40485
		0.57615	0.40438
		0.5763	0.4039
		0.57645	0.40342
		0.5766	0.40296
		0.57675	0.40246
		0.5769	0.40199
		0.57705	0.40152
		0.5772	0.40103
		0.57735	0.40053
		0.5775	0.40007
		0.57765	0.39959
		0.5778	0.39915
		0.57795	0.39869
		0.5781	0.39823
		0.57825	0.39777
		0.5784	0.39732
		0.57855	0.39683
		0.5787	0.39631
		0.57885	0.39583
		0.579	0.39532
		0.57915	0.39482
		0.5793	0.39432
		0.57945	0.39382
		0.5796	0.39333
		0.57975	0.39285
		0.5799	0.39238
		0.58005	0.3919
		0.5802	0.39142
		0.58035	0.39091
		0.5805	0.39044
		0.58065	0.39
		0.5808	0.38952
		0.58095	0.38903
		0.5811	0.38858
		0.58125	0.3881
		0.5814	0.38766
		0.58155	0.38718
		0.5817	0.38672
		0.58185	0.38626
		0.582	0.38577
		0.58215	0.38534
		0.5823	0.38488
		0.58245	0.38439
		0.5826	0.38394
		0.58275	0.38349
		0.5829	0.38305
		0.58305	0.3826
		0.5832	0.38218
		0.58335	0.38175
		0.5835	0.38132
		0.58365	0.38089
		0.5838	0.38047
		0.58395	0.38007
		0.5841	0.37961
		0.58425	0.37916
		0.5844	0.37872
		0.58455	0.37826
		0.5847	0.37781
		0.58485	0.37736
		0.585	0.37689
		0.58515	0.37646
		0.5853	0.376
		0.58545	0.37552
		0.5856	0.37507
		0.58575	0.37463
		0.5859	0.37416
		0.58605	0.3737
		0.5862	0.37327
		0.58635	0.37281
		0.5865	0.37234
		0.58665	0.3719
		0.5868	0.37148
		0.58695	0.37102
		0.5871	0.37053
		0.58725	0.37007
		0.5874	0.36961
		0.58755	0.36912
		0.5877	0.36862
		0.58785	0.36815
		0.588	0.36769
		0.58815	0.36722
		0.5883	0.3667
		0.58845	0.36629
		0.5886	0.36588
		0.58875	0.36543
		0.5889	0.36497
		0.58905	0.36449
		0.5892	0.36403
		0.58935	0.36357
		0.5895	0.36312
		0.58965	0.36267
		0.5898	0.3622
		0.58995	0.36174
		0.5901	0.3613
		0.59025	0.36091
		0.5904	0.36046
		0.59055	0.36004
		0.5907	0.35959
		0.59085	0.35913
		0.591	0.35865
		0.59115	0.35818
		0.5913	0.35776
		0.59145	0.35734
		0.5916	0.35694
		0.59175	0.35651
		0.5919	0.3561
		0.59205	0.35568
		0.5922	0.35525
		0.59235	0.35484
		0.5925	0.35439
		0.59265	0.35398
		0.5928	0.35355
		0.59295	0.35312
		0.5931	0.35265
		0.59325	0.3522
		0.5934	0.35177
		0.59355	0.35133
		0.5937	0.35087
		0.59385	0.35042
		0.594	0.35001
		0.59415	0.34963
		0.5943	0.34918
		0.59445	0.34875
		0.5946	0.3483
		0.59475	0.34782
		0.5949	0.34734
		0.59505	0.34687
		0.5952	0.34644
		0.59535	0.34598
		0.5955	0.34555
		0.59565	0.34511
		0.5958	0.34466
		0.59595	0.34421
		0.5961	0.34378
		0.59625	0.34334
		0.5964	0.34288
		0.59655	0.34246
		0.5967	0.34205
		0.59685	0.34164
		0.597	0.34119
		0.59715	0.34077
		0.5973	0.34034
		0.59745	0.33993
		0.5976	0.33951
		0.59775	0.3391
		0.5979	0.33867
		0.59805	0.33828
		0.5982	0.33788
		0.59835	0.33748
		0.5985	0.33709
		0.59865	0.33665
		0.5988	0.33621
		0.59895	0.33579
		0.5991	0.33539
		0.59925	0.3349
		0.5994	0.33441
		0.59955	0.33395
		0.5997	0.33352
		0.59985	0.33306
		0.6	0.33265
		0.60015	0.33221
		0.6003	0.33177
		0.60045	0.33135
		0.6006	0.33095
		0.60075	0.33052
		0.6009	0.33008
		0.60105	0.32966
		0.6012	0.32926
		0.60135	0.32886
		0.6015	0.32843
		0.60165	0.32803
		0.6018	0.32761
		0.60195	0.32721
		0.6021	0.32678
		0.60225	0.32636
		0.6024	0.32592
		0.60255	0.32547
		0.6027	0.32504
		0.60285	0.32462
		0.603	0.32421
		0.60315	0.32379
		0.6033	0.32337
		0.60345	0.32293
		0.6036	0.32251
		0.60375	0.3221
		0.6039	0.32164
		0.60405	0.32122
		0.6042	0.32078
		0.60435	0.32036
		0.6045	0.31995
		0.60465	0.31956
		0.6048	0.31919
		0.60495	0.31879
		0.6051	0.31838
		0.60525	0.31797
		0.6054	0.31756
		0.60555	0.31712
		0.6057	0.31669
		0.60585	0.31628
		0.606	0.31587
		0.60615	0.31544
		0.6063	0.31503
		0.60645	0.31456
		0.6066	0.31415
		0.60675	0.31371
		0.6069	0.31333
		0.60705	0.31292
		0.6072	0.3125
		0.60735	0.31207
		0.6075	0.31164
		0.60765	0.31127
		0.6078	0.3109
		0.60795	0.3105
		0.6081	0.31009
		0.60825	0.3097
		0.6084	0.30932
		0.60855	0.30895
		0.6087	0.30855
		0.60885	0.30815
		0.609	0.30774
		0.60915	0.30733
		0.6093	0.30692
		0.60945	0.30651
		0.6096	0.3061
		0.60975	0.30569
		0.6099	0.30531
		0.61005	0.3049
		0.6102	0.30447
		0.61035	0.30405
		0.6105	0.30366
		0.61065	0.30331
		0.6108	0.30288
		0.61095	0.3025
		0.6111	0.30208
		0.61125	0.30167
		0.6114	0.30131
		0.61155	0.30092
		0.6117	0.30052
		0.61185	0.30016
		0.612	0.29975
		0.61215	0.2994
		0.6123	0.29903
		0.61245	0.29862
		0.6126	0.29823
		0.61275	0.29785
		0.6129	0.29746
		0.61305	0.29705
		0.6132	0.29673
		0.61335	0.29635
		0.6135	0.29596
		0.61365	0.29556
		0.6138	0.29516
		0.61395	0.29477
		0.6141	0.2944
		0.61425	0.29397
		0.6144	0.29357
		0.61455	0.2931
		0.6147	0.29272
		0.61485	0.29236
		0.615	0.29192
		0.61515	0.29156
		0.6153	0.29117
		0.61545	0.29081
		0.6156	0.29041
		0.61575	0.28997
		0.6159	0.28956
		0.61605	0.28916
		0.6162	0.28875
		0.61635	0.2884
		0.6165	0.28805
		0.61665	0.28774
		0.6168	0.28738
		0.61695	0.28701
		0.6171	0.28663
		0.61725	0.28626
		0.6174	0.28592
		0.61755	0.28555
		0.6177	0.28519
		0.61785	0.28478
		0.618	0.28445
		0.61815	0.28412
		0.6183	0.28375
		0.61845	0.28335
		0.6186	0.28296
		0.61875	0.28258
		0.6189	0.28215
		0.61905	0.28176
		0.6192	0.28138
		0.61935	0.28103
		0.6195	0.28067
		0.61965	0.2803
		0.6198	0.27993
		0.61995	0.27954
		0.6201	0.27918
		0.62025	0.27879
		0.6204	0.27845
		0.62055	0.27813
		0.6207	0.27773
		0.62085	0.27736
		0.621	0.27698
		0.62115	0.27663
		0.6213	0.27626
		0.62145	0.27586
		0.6216	0.27549
		0.62175	0.27511
		0.6219	0.27476
		0.62205	0.27441
		0.6222	0.27401
		0.62235	0.27367
		0.6225	0.27333
		0.62265	0.27296
		0.6228	0.27263
		0.62295	0.27232
		0.6231	0.27191
		0.62325	0.27155
		0.6234	0.27119
		0.62355	0.27083
		0.6237	0.2705
		0.62385	0.27011
		0.624	0.2698
		0.62415	0.26943
		0.6243	0.26908
		0.62445	0.2687
		0.6246	0.26838
		0.62475	0.26803
		0.6249	0.26772
		0.62505	0.26737
		0.6252	0.26702
		0.62535	0.26668
		0.6255	0.26632
		0.62565	0.266
		0.6258	0.26567
		0.62595	0.26531
		0.6261	0.26496
		0.62625	0.26465
		0.6264	0.26428
		0.62655	0.26394
		0.6267	0.26361
		0.62685	0.26327
		0.627	0.26291
		0.62715	0.26259
		0.6273	0.26223
		0.62745	0.26186
		0.6276	0.26147
		0.62775	0.26115
		0.6279	0.26084
		0.62805	0.26051
		0.6282	0.2602
		0.62835	0.25985
		0.6285	0.25952
		0.62865	0.25917
		0.6288	0.25888
		0.62895	0.25855
		0.6291	0.25822
		0.62925	0.25788
		0.6294	0.25757
		0.62955	0.25724
		0.6297	0.25693
		0.62985	0.2566
		0.63	0.25627
		0.63015	0.2559
		0.6303	0.25553
		0.63045	0.25518
		0.6306	0.25489
		0.63075	0.25457
		0.6309	0.25425
		0.63105	0.25392
		0.6312	0.25362
		0.63135	0.25331
		0.6315	0.25301
		0.63165	0.25269
		0.6318	0.25241
		0.63195	0.25209
		0.6321	0.25179
		0.63225	0.25149
		0.6324	0.25118
		0.63255	0.25087
		0.6327	0.25056
		0.63285	0.25022
		0.633	0.24992
		0.63315	0.24963
		0.6333	0.24934
		0.63345	0.24902
		0.6336	0.24868
		0.63375	0.24836
		0.6339	0.24804
		0.63405	0.24773
		0.6342	0.24745
		0.63435	0.24713
		0.6345	0.24678
		0.63465	0.24648
		0.6348	0.24619
		0.63495	0.2459
		0.6351	0.24559
		0.63525	0.24532
		0.6354	0.24503
		0.63555	0.24466
		0.6357	0.24434
		0.63585	0.24401
		0.636	0.24371
		0.63615	0.24344
		0.6363	0.24312
		0.63645	0.2428
		0.6366	0.24251
		0.63675	0.24222
		0.6369	0.2419
		0.63705	0.24161
		0.6372	0.24129
		0.63735	0.24099
		0.6375	0.24069
		0.63765	0.24038
		0.6378	0.24007
		0.63795	0.23977
		0.6381	0.23946
		0.63825	0.23916
		0.6384	0.23885
		0.63855	0.23855
		0.6387	0.23821
[truncated: 5,742 more rows]

## Sheet: Figure 4c
Figure 4c
		Separation (nm)	Traction (GPa)	100 pts SG smooth of stress
		0.44029	0.00188	-0.00551
		0.44629	0.0094	-0.00413
		0.45229	-0.01058	-0.00275
		0.45829	-0.0544	-0.0014
		0.46429	0.04463	-6.26345e-05
		0.47029	-0.08847	0.00126
		0.47629	0.08105	0.00256
		0.48229	0.03612	0.00385
		0.48829	0.03679	0.00512
		0.49429	-0.0016	0.00637
		0.50029	-0.06164	0.00761
		0.50629	-0.03557	0.00883
		0.51229	-0.02861	0.01004
		0.51829	0.03434	0.01122
		0.52429	0.04131	0.01239
		0.53029	-0.01022	0.01355
		0.53629	0.0416	0.01468
		0.54229	-0.02456	0.0158
		0.54829	0.01878	0.01691
		0.55429	-0.03218	0.01799
		0.56029	-0.00996	0.01906
		0.56629	-0.00202	0.02012
		0.57229	3.91254e-05	0.02115
		0.57829	0.05376	0.02217
		0.58429	0.04388	0.02318
		0.59029	0.06682	0.02416
		0.59629	0.09063	0.02513
		0.60229	0.05929	0.02608
		0.60829	-0.04388	0.02702
		0.61429	0.01424	0.02794
		0.62029	0.02812	0.02884
		0.62629	0.04527	0.02973
		0.63229	0.10909	0.0306
		0.63829	0.08224	0.03145
		0.64429	0.00993	0.03229
		0.65029	0.05351	0.0331
		0.65629	0.02668	0.03391
		0.66229	0.01291	0.03469
		0.66829	0.04395	0.03546
		0.67429	-0.00471	0.03621
		0.68029	0.0468	0.03695
		0.68629	0.09351	0.03767
		0.69229	0.06626	0.03837
		0.69829	0.06866	0.03905
		0.70429	0.10902	0.03972
		0.71029	0.07658	0.04037
		0.71629	0.05353	0.04101
		0.72229	0.07933	0.04163
		0.72829	0.07212	0.04223
		0.73429	0.03976	0.04281
		0.74029	0.07358	0.04338
		0.74629	-0.09716	0.04401
		0.75229	0.08578	0.04556
		0.75829	-0.04303	0.04618
		0.76429	0.0128	0.04551
		0.77029	0.02338	0.04629
		0.77629	0.06084	0.04546
		0.78229	0.00677	0.04716
		0.78829	0.04806	0.04837
		0.79429	0.01176	0.04871
		0.80029	0.09711	0.04899
		0.80629	0.01267	0.04805
		0.81229	0.05147	0.04727
		0.81829	0.02261	0.04738
		0.82429	0.10321	0.04737
		0.83029	0.00506	0.04724
		0.83629	0.00508	0.04678
		0.84229	0.09846	0.04716
		0.84829	0.07445	0.04709
		0.85429	0.06702	0.04669
		0.86029	0.08532	0.04615
		0.86629	0.01779	0.04553
		0.87229	0.03466	0.0453
		0.87829	0.09791	0.04485
		0.88429	0.05391	0.04527
		0.89029	0.08649	0.04521
		0.89629	0.05027	0.04618
		0.90229	-0.02912	0.04691
		0.90829	0.00789	0.04656
		0.91429	0.08554	0.04549
		0.92029	0.01627	0.04599
		0.92629	0.09251	0.04551
		0.93229	0.05065	0.04551
		0.93829	0.03932	0.04612
		0.94429	0.02216	0.04623
		0.95029	-0.02554	0.04581
		0.95629	0.04003	0.04679
		0.96229	0.07448	0.04682
		0.96829	-0.01628	0.04741
		0.97429	0.07071	0.04747
		0.98029	0.02778	0.04725
		0.98629	0.05126	0.04888
		0.99229	0.04294	0.05021
		0.99829	0.09353	0.05003
		1.00429	0.06568	0.05142
		1.01029	0.07095	0.0529
		1.01629	0.03602	0.05389
		1.02229	0.03908	0.05462
		1.02829	0.08023	0.05526
		1.03429	0.09584	0.05659
		1.04029	0.10125	0.05702
		1.04629	0.05266	0.0582
		1.05229	-0.00608	0.05647
		1.05829	0.03046	0.05745
		1.06429	0.06759	0.05751
		1.07029	0.06759	0.05737
		1.07629	0.03879	0.05725
		1.08229	0.03288	0.05829
		1.08829	0.02247	0.05781
		1.09429	0.08223	0.05843
		1.10029	0.04802	0.05843
		1.10629	0.06508	0.05878
		1.11229	0.07367	0.05818
		1.11829	0.01403	0.05916
		1.12429	0.08123	0.05892
		1.13029	0.10081	0.05932
		1.13629	0.07225	0.05846
		1.14229	0.06808	0.0581
		1.14829	0.02853	0.05976
		1.15429	0.09057	0.05994
		1.16029	0.04561	0.06028
		1.16629	0.06824	0.06076
		1.17229	0.04515	0.06008
		1.17829	0.05762	0.06043
		1.18429	0.05058	0.06111
		1.19029	0.07522	0.06144
		1.19629	0.02942	0.06253
		1.20229	0.07257	0.06274
		1.20829	0.12119	0.06133
		1.21429	0.06686	0.06115
		1.22029	0.01225	0.06171
		1.22629	0.08881	0.06062
		1.23229	0.07607	0.06124
		1.23829	0.10477	0.06236
		1.24429	0.12196	0.0611
		1.25029	0.09074	0.06085
		1.25629	0.03911	0.05945
		1.26229	0.07539	0.05949
		1.26829	0.02021	0.05997
		1.27429	0.08453	0.05892
		1.28029	0.05305	0.05839
		1.28629	-0.02698	0.05707
		1.29229	0.03664	0.05618
		1.29829	0.11562	0.05479
		1.30429	0.01581	0.05513
		1.31029	0.05183	0.05406
		1.31629	0.05629	0.05377
		1.32229	0.05245	0.05285
		1.32829	0.08797	0.05374
		1.33429	0.03762	0.0543
		1.34029	0.06618	0.05483
		1.34629	0.05136	0.0566
		1.35229	0.07074	0.05611
		1.35829	0.06658	0.05576
		1.36429	-0.00486	0.05461
		1.37029	0.05426	0.05462
		1.37629	0.0612	0.05432
		1.38229	0.01711	0.05404
		1.38829	0.06245	0.05297
		1.39429	0.02591	0.0523
		1.40029	0.02645	0.05163
		1.40629	0.08886	0.05216
		1.41229	0.07023	0.05234
		1.41829	-0.000776193	0.05275
		1.42429	0.04762	0.05151
		1.43029	0.08702	0.05191
		1.43629	0.07708	0.05252
		1.44229	0.03847	0.05222
		1.44829	-0.00863	0.05322
		1.45429	0.06808	0.05174
		1.46029	0.05219	0.05206
		1.46629	0.06338	0.05147
		1.47229	0.07553	0.05115
		1.47829	0.01934	0.05071
		1.48429	0.06052	0.04966
		1.49029	0.0417	0.0488
		1.49629	0.02338	0.04785
		1.50229	0.04522	0.04701
		1.50829	0.0718	0.04687
		1.51429	0.01864	0.04752
		1.52029	0.04384	0.04711
		1.52629	0.08561	0.04598
		1.53229	0.04868	0.04603
		1.53829	-0.0294	0.04554
		1.54429	0.11776	0.04555
		1.55029	0.03205	0.04616
		1.55629	0.05585	0.04635
		1.56229	0.01754	0.04626
		1.56829	0.0194	0.04686
		1.57429	0.02595	0.04591
		1.58029	0.07501	0.04546
		1.58629	0.08676	0.046
		1.59229	0.08358	0.04499
		1.59829	0.11182	0.04473
		1.60429	0.0498	0.04561
		1.61029	0.12225	0.04519
		1.61629	0.08032	0.04446
		1.62229	0.09145	0.04345
		1.62829	-0.03268	0.04336
		1.63429	0.02517	0.04441
		1.64029	0.04394	0.0434
		1.64629	-0.0346	0.04325
		1.65229	0.06784	0.04259
		1.65829	-0.00638	0.04239
		1.66429	0.07864	0.04255
		1.67029	0.03758	0.04184
		1.67629	0.0594	0.0419
		1.68229	0.02789	0.04082
		1.68829	0.07332	0.04035
		1.69429	0.03325	0.03995
		1.70029	0.09299	0.03959
		1.70629	-0.02175	0.03918
		1.71229	0.01278	0.0389
		1.71829	0.00312	0.03885
		1.72429	0.0511	0.03746
		1.73029	0.0056	0.03726
		1.73629	0.00986	0.03739
		1.74229	0.04377	0.03802
		1.74829	-0.05124	0.03782
		1.75429	0.07211	0.03632
		1.76029	0.01297	0.0357
		1.76629	0.02828	0.03526
		1.77229	0.03151	0.03471
		1.77829	0.015	0.03448
		1.78429	0.06795	0.034
		1.79029	0.04972	0.03265
		1.79629	0.08374	0.03221
		1.80229	0.03127	0.03119
		1.80829	0.02632	0.03169
		1.81429	0.024	0.03154
		1.82029	0.04422	0.03099
		1.82629	0.03671	0.03071
		1.83229	0.03233	0.03164
		1.83829	0.06043	0.03188
		1.84429	0.06049	0.03033
		1.85029	0.04516	0.0313
		1.85629	0.04768	0.0313
		1.86229	0.01612	0.03206
		1.86829	0.00356	0.03154
		1.87429	0.05137	0.02985
		1.88029	0.08528	0.02891
		1.88629	-0.01131	0.03007
		1.89229	0.00536	0.03098
		1.89829	0.01131	0.03219
		1.90429	0.01359	0.03349
		1.91029	-4.06682e-05	0.03346
		1.91629	0.05365	0.03465
		1.92229	0.08146	0.03568
		1.92829	0.01703	0.03689
		1.93429	-0.02588	0.03525
		1.94029	0.0625	0.03545
		1.94629	0.03478	0.03547
		1.95229	0.05593	0.03396
		1.95829	0.04805	0.0347
		1.96429	0.02085	0.03415
		1.97029	0.0048	0.03438
		1.97629	0.0069	0.03386
		1.98229	0.09373	0.03437
		1.98829	0.00902	0.03552
		1.99429	0.04805	0.03575
		2.00029	0.0088	0.03641
		2.00629	0.00715	0.03724
		2.01229	0.06267	0.03627
		2.01829	0.03356	0.0369
		2.02429	0.05176	0.03619
		2.03029	0.01884	0.03745
		2.03629	0.03738	0.03676
		2.04229	-0.00477	0.03638
		2.04829	0.01168	0.03692
		2.05429	0.04852	0.03649
		2.06029	0.06673	0.03698
		2.06629	0.04305	0.03619
		2.07229	0.06466	0.03682
		2.07829	0.06107	0.03634
		2.08429	0.02244	0.03672
		2.09029	0.12633	0.03694
		2.09629	0.05223	0.03778
		2.10229	0.07469	0.03907
		2.10829	-0.00746	0.03895
		2.11429	0.06452	0.03845
		2.12029	0.03968	0.03852
		2.12629	0.04667	0.03885
		2.13229	0.00778	0.03914
		2.13829	0.01821	0.03952
		2.14429	0.05688	0.04049
		2.15029	0.03645	0.04137
		2.15629	0.01802	0.04175
		2.16229	-0.01139	0.04186
		2.16829	0.03275	0.04151
		2.17429	0.11512	0.0404
		2.18029	0.07594	0.04072
		2.18629	-0.01666	0.04131
		2.19229	0.01196	0.04139
		2.19829	-0.00995	0.04007
		2.20429	0.01439	0.03947
		2.21029	0.04614	0.03973
		2.21629	0.04294	0.03925
		2.22229	0.01673	0.03974
		2.22829	0.01989	0.04014
		2.23429	0.08949	0.03929
		2.24029	0.02154	0.03821
		2.24629	0.0525	0.03847
		2.25229	0.07671	0.0387
		2.25829	0.02792	0.03903
		2.26429	0.03992	0.04003
		2.27029	0.07399	0.03888
		2.27629	0.09081	0.03803
		2.28229	0.04782	0.0374
		2.28829	-0.02931	0.03773
		2.29429	0.07856	0.03762
		2.30029	0.01252	0.03772
		2.30629	0.06386	0.03612
		2.31229	0.07372	0.03548
		2.31829	-0.00385	0.03595
		2.32429	0.07373	0.03586
		2.33029	-0.01211	0.035
		2.33629	0.07217	0.03483
		2.34229	0.05496	0.03544
		2.34829	0.02643	0.03421
		2.35429	-0.01009	0.03338
		2.36029	0.04678	0.03368
		2.36629	0.07669	0.03358
		2.37229	-0.00502	0.03414
		2.37829	0.07126	0.03441
		2.38429	-0.0052	0.03442
		2.39029	0.05762	0.03387
		2.39629	-0.000150165	0.03556
		2.40229	0.00173	0.03463
		2.40829	0.04561	0.0344
		2.41429	0.06741	0.03357
		2.42029	0.02696	0.03385
		2.42629	0.02826	0.0346
		2.43229	0.02232	0.03461
		2.43829	0.0098	0.0337
		2.44429	-0.00402	0.03358
		2.45029	0.00103	0.03343
		2.45629	0.01833	0.03199
		2.46229	0.04004	0.03209
		2.46829	0.03938	0.03203
		2.47429	0.07769	0.03198
		2.48029	0.03044	0.03193
		2.48629	0.04949	0.03188
		2.49229	-0.01403	0.03183
		2.49829	0.09356	0.0318
		2.50429	0.05154	0.03176
		2.51029	-0.00731	0.03173
		2.51629	0.0225	0.0317
		2.52229	0.00819	0.03168
		2.52829	0.04467	0.03167
		2.53429	0.06756	0.03165
		2.54029	0.03689	0.03164
		2.54629	0.03409	0.03164
		2.55229	0.00798	0.03164
		2.55829	0.02084	0.03164
		2.56429	-0.03475	0.03165
		2.57029	0.08118	0.03166
		2.57629	0.04637	0.03168
		2.58229	0.03043	0.0317
		2.58829	0.05452	0.03173
		2.59429	0.000279598	0.03176
		2.60029	0.02164	0.03179
		2.60629	0.09862	0.03183
		2.61229	0.03263	0.03187
		2.61829	0.01193	0.03192
		2.62429	0.0196	0.03197
		2.63029	0.09247	0.03203
		2.63629	0.01434	0.03209
		2.64229	-0.02463	0.03215
		2.64829	0.0535	0.03222
		2.65429	0.04061	0.03229
		2.66029	-0.000828521	0.03237
		2.66629	0.04479	0.03245
		2.67229	-0.02432	0.03254
		2.67829	0.01579	0.03263
		2.68429	0.0308	0.03272
		2.69029	0.0299	0.03282
		2.69629	-0.01584	0.03293
		2.70229	0.09278	0.03303
		2.70829	0.07594	0.03314
		2.71429	0.03655	0.03326
		2.72029	0.0338	0.03338
		2.72629	-0.02409	0.03351
		2.73229	0.03078	0.03363
		2.73829	0.0538	0.03377
		2.74429	0.00934	0.0339
		2.75029	0.05003	0.03405
		2.75629	0.12334	0.03419
		2.76229	0.00264	0.03434

## Sheet: Figure S1b
Figure S1b
		Binding energy (eV)	Intensity (a.u.)
		237	4066.28
		236.95	3538.82
		236.9	3706.15
		236.85	3849.82
		236.8	3894.19
		236.75	3832.73
		236.7	4018.69
		236.65	3899.03
		236.6	3621.39
		236.55	3829.46
		236.5	3929.72
		236.45	3899.83
		236.4	3962.98
		236.35	3866.09
		236.3	4028.68
		236.25	4086.74
		236.2	3822.19
		236.15	4149.07
		236.1	3879.07
		236.05	4004.4
		236	3838.56
		235.95	3892.57
		235.9	3999.52
		235.85	3850.53
		235.8	4029.21
		235.75	3936.32
		235.7	4056.46
		235.65	4006.17
		235.6	3841.34
		235.55	4132.91
		235.5	4125.41
		235.45	4178.11
		235.4	4162.29
		235.35	4133.56
		235.3	3859.11
		235.25	3943.01
		235.2	3878.51
		235.15	3853.32
		235.1	3969.05
		235.05	4089.47
		235	4382.94
		234.95	3931.42
		234.9	3831.76
		234.85	3868.88
		234.8	3872.26
		234.75	4031.02
		234.7	3898.01
		234.65	3856.36
		234.6	3866.7
		234.55	3824.27
		234.5	3986.41
		234.45	3908.94
		234.4	3768.8
		234.35	3892.58
		234.3	3827.09
		234.25	3930.94
		234.2	4008.63
		234.15	3828.86
		234.1	3967.68
		234.05	4017.67
		234	4134.21
		233.95	4170.02
		233.9	4161.13
		233.85	4240.72
		233.8	4129.99
		233.75	4183.63
		233.7	4265.87
		233.65	4417.59
		233.6	4862.38
		233.55	4716.73
		233.5	4801.35
		233.45	5242.24
		233.4	5599.18
		233.35	5894.82
		233.3	6442.98
		233.25	6341.78
		233.2	6576.63
		233.15	7120.6
		233.1	7596.68
		233.05	8434.69
		233	8882.64
		232.95	8817.31
		232.9	9351.05
		232.85	10054.5
		232.8	10527.2
		232.75	10697.3
		232.7	10983
		232.65	11175.4
		232.6	11246.6
		232.55	11412.1
		232.5	11709.8
		232.45	11050.3
		232.4	11020.5
		232.35	10506.5
		232.3	10285.7
		232.25	10026.1
		232.2	9597.3
		232.15	9327.03
		232.1	9042.86
		232.05	8205.72
		232	8038.51
		231.95	7271.39
		231.9	6808.47
		231.85	6575.6
		231.8	6301.54
		231.75	5842.95
		231.7	5367.05
		231.65	5470.36
		231.6	4999.97
		231.55	4880.26
		231.5	4837.26
		231.45	4623.71
		231.4	4409.61
		231.35	4202.33
		231.3	4185.98
		231.25	3883.03
		231.2	3785.88
		231.15	3660.7
		231.1	3544.01
		231.05	3297.65
		231	3339.11
		230.95	3636.58
		230.9	3643.19
		230.85	3638.91
		230.8	3421.49
		230.75	3548.6
		230.7	3566.51
		230.65	3662.54
		230.6	3776.3
		230.55	3684.07
		230.5	3800.56
		230.45	4143.71
		230.4	3878.58
		230.35	4494.97
		230.3	4777.22
		230.25	4910.62
		230.2	5230.44
		230.15	5921.2
		230.1	6469.52
		230.05	7297.71
		230	7715.74
		229.95	8710.66
		229.9	9563.55
		229.85	10150.1
		229.8	11415.6
		229.75	12087.8
		229.7	12968.1
		229.65	14069.6
		229.6	14899.8
		229.55	14995.1
		229.5	15996.1
		229.45	16248.4
		229.4	15923.2
		229.35	16018.6
		229.3	15639.8
		229.25	15107.7
		229.2	14264.8
		229.15	13614.4
		229.1	13001.7
		229.05	12340.1
		229	11631.2
		228.95	10616.6
		228.9	9449.16
		228.85	8814.91
		228.8	7979.19
		228.75	7278.07
		228.7	7081.55
		228.65	6958.51
		228.6	6388.1
		228.55	5705.46
		228.5	5104.83
		228.45	4912.52
		228.4	4501.39
		228.35	4605.01
		228.3	4181.55
		228.25	4228.02
		228.2	4241.4
		228.15	4013.92
		228.1	3858.98
		228.05	4045.38
		228	4062.76
		227.95	3944.3
		227.9	3932.05
		227.85	4189.73
		227.8	4017.85
		227.75	3739.53
		227.7	3886.18
		227.65	4053.68
		227.6	4023.48
		227.55	3988.4
		227.5	4036.56
		227.45	4279.59
		227.4	3981.01
		227.35	4090.43
		227.3	4320.02
		227.25	4428.6
		227.2	4623.71
		227.15	4838.91
		227.1	4825.09
		227.05	4934.5
		227	5059.53
		226.95	4896.16
		226.9	5150.51
		226.85	4972.47
		226.8	4978.26
		226.75	5113.7
		226.7	5234.29
		226.65	4909.16
		226.6	4791.89
		226.55	4744.95
		226.5	4941.02
		226.45	4867.52
		226.4	4908.42
		226.35	4768.94
		226.3	4725.64
		226.25	4862.8
		226.2	4702.67
		226.15	4228.69
		226.1	4153.25
		226.05	4359.29
		226	4227.68
		225.95	4225.9
		225.9	4440.33
		225.85	4232.52
		225.8	3941.6
		225.75	3915.34
		225.7	3822.35
		225.65	3756.25
		225.6	3443.21
		225.55	3368.59
		225.5	3653.02
		225.45	3484.41
		225.4	3444.05
		225.35	3452.54
		225.3	3123.72
		225.25	3065.27
		225.2	3049.1
		225.15	3233.23
		225.1	2975
		225.05	2963.04
		225	2946.35
		224.95	2883.05
		224.9	2981.57
		224.85	2759.8
		224.8	2690.77
		224.75	2724.44
		224.7	2722.63
		224.65	2732.69
		224.6	2324.05
		224.55	2599.99
		224.5	2734.03
		224.45	2631.96
		224.4	2589.68
		224.35	2611.64
		224.3	2440.58
		224.25	2550.41
		224.2	2415.05
		224.15	2414.12
		224.1	2401.38
		224.05	2653.61
		224	2444.14
		223.95	2378
		223.9	2390.69
		223.85	2424.27
		223.8	2377.97
		223.75	2374.15
		223.7	2300.1
		223.65	2196.7
		223.6	2507.76
		223.55	2253.42
		223.5	2480.58
		223.45	2473.95
		223.4	2288.12
		223.35	2349.47
		223.3	2264
		223.25	2326.02
		223.2	2351.23
		223.15	2059.57

[truncated: 13 more sheets: Figure S1c, Figure S1e, Figure S4, Figure S5a, Figure S5b, Figure S6b, Figure S8a, Figure S8b, Figure S8c, Figure S9, Figure S10, Figure S11, Figure S14]
